# Supplementary material for: The cocrystal aqua­chlorido{6,6′-di-tert-butyl-2,2′-[1,2-phenyl­enebis(nitrilo­methyl­idyne)]diphenolato-κ4 O,N,N′,O′}­manganese(III)–chlorido{6,6′-di-tert-butyl-2,2′-[1,2-phenyl­enebis(nitrilo­methyl­idyne)]diphenolato-κ4 O,N,N′,O′}(methanol-κO)manganese(III) (1/1)
Source: Acta Crystallogr Sect E Struct Rep Online. 2008 Apr 4;64(Pt 5):m626–7. doi: 10.1107/S1600536808006818 (PMC2961111; doi:10.1107/S1600536808006818)
Supplement: Supplementary file 1 [file e-64-0m626-sup1.cif]

##############################################################################
###                                                                        ###
###        Electronic paper (Acta Crystallographica Section E)             ###
###                                                                        ###
##############################################################################
#                                                                            #
# This CIF contains the data in a paper accepted for publication in Acta     #
# Crystallographica Section E. It conforms to the requirements of Notes      #
# for Authors for Section E, and has been peer reviewed under the auspices   #
# of the IUCr Commission on Journals.                                        #
#                                                                            #
# Full details of the Crystallographic Information File format               #
# are given in the paper "The Crystallographic Information File (CIF):       #
# a New Standard Archive File for Crystallography" by S. R. Hall, F. H.      #
# Allen and I. D. Brown [Acta Cryst. (1991), A47, 655-685].                  #
#                                                                            #
# The current version of the core CIF dictionary is obtainable from          #
# ftp://ftp.iucr.org/pub/cif_core.dic. The current version number is 2.4.    #
#                                                                            #
# Software is freely available for graphical display of the structure(s) in  #
# this CIF.  For information consult the CIF home page http://www.iucr.org/  #
# cif/home.html                                                              #
#                                                                            #
# This file may be used for bona fide research purposes within the           #
# scientific community so long as proper attribution is given to the journal # 
# article from which it was obtained.                                        #
#                                                                            #
##############################################################################
                                             
data_global
_audit_creation_method     'form.cif (version 2.0)'
_journal_data_validation_number     ?
_journal_date_recd_electronic     2008-03-09
_journal_date_accepted     2008-03-11
_journal_name_full     'Acta Crystallographica, Section E'
_journal_year     2008
_journal_volume     64
_journal_issue      5
_journal_page_first     m626
_journal_page_last     m627
_journal_paper_category     QM
_journal_coeditor_code     SJ2472
_publ_contact_author_name     'Prof. Fun Hoong Kun'
_publ_contact_author_address
;
      X-ray Crystallography Unit
      School of Physics
      Universiti Sains Malaysia
      11800 USM, Penang
      MALAYSIA
;
_publ_contact_author_email     hkfun@usm.my
_publ_contact_author_fax     '6 04 6579150'
_publ_contact_author_phone     '6 04 6577888  Ext. 3690'
_publ_section_title
;\
The cocrystal aquachlorido{6,6'-di-<i>tert</i>-butyl-2,2'-[1,2-\
phenylenebis(nitrilomethylidyne)]diphenolato-\
\k^4^<i>O</i>,<i>N</i>,<i>N</i>',<i>O</i>'}manganese(III)--chlorido{6,6'-di-\
<i>tert</i>-butyl-2,2'-[1,2-phenylenebis(nitrilomethylidyne)]diphenolato-\
\k^4^<i>O</i>,<i>N</i>,<i>N</i>',<i>O</i>'}(methanol-\k<i>O</i>)manganese(III)
(1/1)
;
loop_
    _publ_author_name
    _publ_author_footnote
    _publ_author_address
    'Naser Eltaher Eltayeb'
;
      On study leave from International University of Africa, Sudan.
      E-mail: nasertaha90@hotmail.com.
;
;     School of Chemical Science
      Universiti Sains Malaysia
      11800 USM, Penang
      Malaysia
;
    'Siang Guan Teoh' ?
;     School of Chemical Science
      Universiti Sains Malaysia
      11800 USM, Penang
      Malaysia
;
    'Suchada Chantrapromma'
;
      Additional correspondence author; e-mail: suchada.c@psu.ac.th.
;
;     Department of Chemistry
      Faculty of Science
      Prince of Songkla University
      Hat-Yai, Songkhla 90112
      Thailand
;
    'Hoong-Kun Fun' ?
;     X-ray Crystallography Unit
      School of Physics
      Universiti Sains Malaysia
      11800 USM, Penang
      Malaysia
;
    'Rohana Adnan' ?
;     School of Chemical Science
      Universiti Sains Malaysia
      11800 USM, Penang
      Malaysia
;
data_I
_audit_creation_method     SHELXL-97
_chemical_name_systematic
;
aquachlorido{6,6'-di-<i>tert</i>-butyl-2,2'-[1,2-
phenylenebis(nitrilomethylidyne)]diphenolato-
\k^4^<i>O</i>,<i>N</i>,<i>N</i>',<i>O</i>'}manganese(III)--chlorido{6,6'-di-
<i>tert</i>-butyl-2,2'-[1,2-phenylenebis(nitrilomethylidyne)]diphenolato-
\k^4^<i>O</i>,<i>N</i>,<i>N</i>',<i>O</i>'}(methanol-\k<i>O</i>)manganese(III)
(1/1)
;
_chemical_name_common
;
;
_chemical_formula_moiety     'C29 H34 Cl Mn N2 O3, C28 H32 Cl Mn N2 O3 '
_chemical_formula_sum     'C57 H66 Cl2 Mn2 N4 O6'
_chemical_formula_iupac
               '[Mn (C28 H30 N2 O2) Cl (H2 O)] [Mn (C28 H30 N2 O2) Cl (C H4 O)]'
_chemical_formula_weight     1083.92
_chemical_melting_point     ?
_symmetry_cell_setting     Triclinic
_symmetry_space_group_name_H-M     'P -1'
_symmetry_space_group_name_Hall     '-P 1'
loop_
    _symmetry_equiv_pos_as_xyz
    'x, y, z'
    '-x, -y, -z'
_cell_length_a     13.1080(3)
_cell_length_b     13.8794(3)
_cell_length_c     14.6085(3)
_cell_angle_alpha     95.1770(10)
_cell_angle_beta     99.9960(10)
_cell_angle_gamma     95.6390(10)
_cell_volume     2589.08(10)
_cell_formula_units_Z     2
_cell_measurement_reflns_used     10108
_cell_measurement_theta_min     1.59
_cell_measurement_theta_max     26.00
_cell_measurement_temperature     100.00(10)
_exptl_crystal_description     Plate
_exptl_crystal_colour     Brown
_exptl_crystal_size_max     0.38
_exptl_crystal_size_mid     0.33
_exptl_crystal_size_min     0.03
_exptl_crystal_density_diffrn     1.390
_exptl_crystal_density_meas     ?
_exptl_crystal_density_method     'not measured'
_exptl_crystal_F_000     1136
_exptl_absorpt_coefficient_mu     0.646
_exptl_absorpt_correction_type     multi-scan
_exptl_absorpt_process_details     '(SADABS; Bruker, 2005)'
_exptl_absorpt_correction_T_min     0.7908
_exptl_absorpt_correction_T_max     0.9809
_exptl_special_details
;
The low-temperature data was collected with the Oxford Cyrosystem Cobra
low-temperature attachment
;
_diffrn_ambient_temperature     100.00(10)
_diffrn_radiation_type     MoK\a
_diffrn_radiation_wavelength     0.71073
_diffrn_radiation_source     'fine-focus sealed tube'
_diffrn_radiation_monochromator     graphite
_diffrn_measurement_device_type
;
Bruker SMART APEX2 CCD area-detector
;
_diffrn_measurement_method     \w
_diffrn_detector_area_resol_mean     8.33
_diffrn_reflns_number     37620
_diffrn_reflns_av_R_equivalents     0.0760
_diffrn_reflns_av_sigmaI/netI     0.0848
_diffrn_reflns_theta_min     1.59
_diffrn_reflns_theta_max     26.00
_diffrn_reflns_theta_full     26.00
_diffrn_measured_fraction_theta_max     0.995
_diffrn_measured_fraction_theta_full     0.995
_diffrn_reflns_limit_h_min     -16
_diffrn_reflns_limit_h_max     15
_diffrn_reflns_limit_k_min     -17
_diffrn_reflns_limit_k_max     17
_diffrn_reflns_limit_l_min     -18
_diffrn_reflns_limit_l_max     18
_diffrn_standards_number     0
_diffrn_standards_interval_count     ?
_diffrn_standards_interval_time     ?
_diffrn_standards_decay_%     ?
_refine_special_details
;
 Refinement of F^2^ against ALL reflections.  The weighted R-factor wR and
 goodness of fit S are based on F^2^, conventional R-factors R are based
 on F, with F set to zero for negative F^2^. The threshold expression of
 F^2^ > 2sigma(F^2^) is used only for calculating R-factors(gt) etc. and is
 not relevant to the choice of reflections for refinement.  R-factors based
 on F^2^ are statistically about twice as large as those based on F, and R-
 factors based on ALL data will be even larger.
;
_reflns_number_total     10108
_reflns_number_gt     6163
_reflns_threshold_expression     I>2\s(I)
_refine_ls_structure_factor_coef     Fsqd
_refine_ls_matrix_type     full
_refine_ls_R_factor_all     0.1085
_refine_ls_R_factor_gt     0.0565
_refine_ls_wR_factor_gt     0.1249
_refine_ls_wR_factor_ref     0.1468
_refine_ls_goodness_of_fit_ref     1.032
_refine_ls_restrained_S_all     1.032
_refine_ls_number_reflns     10108
_refine_ls_number_parameters     653
_refine_ls_number_restraints     0
_refine_ls_hydrogen_treatment     constr
_refine_ls_weighting_scheme     calc
_refine_ls_weighting_details
          'calc w=1/[\s^2^(Fo^2^)+(0.069P)^2^+0.4229P] where P=(Fo^2^+2Fc^2^)/3'
_atom_sites_solution_hydrogens     geom
_atom_sites_solution_primary     direct
_atom_sites_solution_secondary     difmap
_refine_ls_shift/su_max     0.000
_refine_ls_shift/su_mean     0.000
_refine_diff_density_max     0.565
_refine_diff_density_min     -0.521
_refine_ls_extinction_method     none
_refine_ls_extinction_coef     ?
loop_
    _atom_type_symbol
    _atom_type_description
    _atom_type_scat_dispersion_real
    _atom_type_scat_dispersion_imag
    _atom_type_scat_source
    'C' 'C' 0.0033 0.0016
                         'International Tables Vol C Tables 4.2.6.8 and 6.1.1.4'
    'H' 'H' 0.0000 0.0000
                         'International Tables Vol C Tables 4.2.6.8 and 6.1.1.4'
    'N' 'N' 0.0061 0.0033
                         'International Tables Vol C Tables 4.2.6.8 and 6.1.1.4'
    'O' 'O' 0.0106 0.0060
                         'International Tables Vol C Tables 4.2.6.8 and 6.1.1.4'
    'Cl' 'Cl' 0.1484 0.1585
                         'International Tables Vol C Tables 4.2.6.8 and 6.1.1.4'
    'Mn' 'Mn' 0.3368 0.7283
                         'International Tables Vol C Tables 4.2.6.8 and 6.1.1.4'
_computing_data_collection     'APEX2 (Bruker, 2005)'
_computing_cell_refinement     'APEX2 (Bruker, 2005)'
_computing_data_reduction     'SAINT (Bruker, 2005)'
_computing_structure_solution     'SHELXTL (Sheldrick, 2008)'
_computing_structure_refinement     'SHELXTL (Sheldrick, 2008)'
_computing_molecular_graphics     'SHELXTL (Sheldrick, 2008)'
_computing_publication_material
;
SHELXTL (Sheldrick, 2008) and PLATON (Spek, 2003)
;
loop_
    _atom_site_type_symbol
    _atom_site_label
    _atom_site_fract_x
    _atom_site_fract_y
    _atom_site_fract_z
    _atom_site_U_iso_or_equiv
    _atom_site_adp_type
    _atom_site_calc_flag
    _atom_site_refinement_flags
    _atom_site_occupancy
    _atom_site_disorder_assembly
    _atom_site_disorder_group
    Mn Mn1A 0.34120(5) 0.29619(4) 0.11581(4) 0.01967(16) Uani d . 1 . .
    Cl Cl1A 0.14711(8) 0.25826(7) 0.05064(6) 0.0277(2) Uani d . 1 . .
    O O1A 0.3338(2) 0.41678(17) 0.18009(16) 0.0239(6) Uani d . 1 . .
    O O2A 0.3473(2) 0.23461(17) 0.22530(16) 0.0221(6) Uani d . 1 . .
    O O1WA 0.5284(2) 0.32040(19) 0.15261(17) 0.0298(7) Uani d . 1 . .
    H H1WA 0.5748 0.3629 0.1852 0.045 Uiso d R 1 . .
    H H2WA 0.5569 0.2691 0.1424 0.045 Uiso d R 1 . .
    N N1A 0.3597(2) 0.3558(2) 0.0007(2) 0.0202(7) Uani d . 1 . .
    N N2A 0.3661(2) 0.1774(2) 0.0413(2) 0.0205(7) Uani d . 1 . .
    C C1A 0.3384(3) 0.5060(3) 0.1543(2) 0.0201(8) Uani d . 1 . .
    C C2A 0.3191(3) 0.5846(3) 0.2162(3) 0.0229(9) Uani d . 1 . .
    C C3A 0.3332(3) 0.6771(3) 0.1890(3) 0.0255(9) Uani d . 1 . .
    H H3AA 0.3241 0.7295 0.2300 0.031 Uiso calc R 1 . .
    C C4A 0.3601(3) 0.6964(3) 0.1044(3) 0.0262(9) Uani d . 1 . .
    H H4AA 0.3688 0.7601 0.0896 0.031 Uiso calc R 1 . .
    C C5A 0.3735(3) 0.6213(3) 0.0433(3) 0.0235(9) Uani d . 1 . .
    H H5AA 0.3901 0.6336 -0.0142 0.028 Uiso calc R 1 . .
    C C6A 0.3624(3) 0.5244(2) 0.0661(2) 0.0194(8) Uani d . 1 . .
    C C7A 0.3706(3) 0.4493(3) -0.0049(2) 0.0211(8) Uani d . 1 . .
    H H7AA 0.3851 0.4691 -0.0609 0.025 Uiso calc R 1 . .
    C C8A 0.3653(3) 0.2870(3) -0.0760(2) 0.0206(8) Uani d . 1 . .
    C C9A 0.3658(3) 0.3080(3) -0.1665(3) 0.0263(9) Uani d . 1 . .
    H H9AA 0.3611 0.3713 -0.1816 0.032 Uiso calc R 1 . .
    C C10A 0.3733(3) 0.2344(3) -0.2347(3) 0.0288(10) Uani d . 1 . .
    H H10A 0.3737 0.2483 -0.2957 0.035 Uiso calc R 1 . .
    C C11A 0.3802(3) 0.1400(3) -0.2124(3) 0.0287(10) Uani d . 1 . .
    H H11A 0.3860 0.0912 -0.2585 0.034 Uiso calc R 1 . .
    C C12A 0.3787(3) 0.1177(3) -0.1231(3) 0.0248(9) Uani d . 1 . .
    H H12A 0.3830 0.0541 -0.1090 0.030 Uiso calc R 1 . .
    C C13A 0.3707(3) 0.1906(3) -0.0536(3) 0.0220(9) Uani d . 1 . .
    C C14A 0.3772(3) 0.0939(3) 0.0743(3) 0.0231(9) Uani d . 1 . .
    H H14A 0.3829 0.0415 0.0317 0.028 Uiso calc R 1 . .
    C C15A 0.3814(3) 0.0753(3) 0.1691(3) 0.0224(9) Uani d . 1 . .
    C C16A 0.3978(3) -0.0201(3) 0.1902(3) 0.0253(9) Uani d . 1 . .
    H H16A 0.4005 -0.0681 0.1423 0.030 Uiso calc R 1 . .
    C C17A 0.4095(3) -0.0422(3) 0.2800(3) 0.0272(9) Uani d . 1 . .
    H H17A 0.4169 -0.1057 0.2933 0.033 Uiso calc R 1 . .
    C C18A 0.4104(3) 0.0318(3) 0.3524(3) 0.0245(9) Uani d . 1 . .
    H H18A 0.4216 0.0161 0.4137 0.029 Uiso calc R 1 . .
    C C19A 0.3957(3) 0.1268(3) 0.3376(3) 0.0217(9) Uani d . 1 . .
    C C20A 0.3739(3) 0.1474(3) 0.2431(3) 0.0218(9) Uani d . 1 . .
    C C21A 0.2845(4) 0.5662(3) 0.3085(3) 0.0331(11) Uani d . 1 . .
    C C22A 0.2646(4) 0.6604(3) 0.3618(3) 0.0457(13) Uani d . 1 . .
    H H22A 0.2109 0.6893 0.3241 0.069 Uiso calc R 1 . .
    H H22B 0.3275 0.7048 0.3756 0.069 Uiso calc R 1 . .
    H H22C 0.2429 0.6461 0.4190 0.069 Uiso calc R 1 . .
    C C23A 0.1827(4) 0.4977(3) 0.2886(3) 0.0502(14) Uani d . 1 . .
    H H23A 0.1294 0.5274 0.2512 0.075 Uiso calc R 1 . .
    H H23B 0.1617 0.4851 0.3466 0.075 Uiso calc R 1 . .
    H H23C 0.1930 0.4375 0.2556 0.075 Uiso calc R 1 . .
    C C24A 0.3691(4) 0.5217(3) 0.3717(3) 0.0461(13) Uani d . 1 . .
    H H24A 0.3477 0.5127 0.4303 0.069 Uiso calc R 1 . .
    H H24B 0.4331 0.5645 0.3826 0.069 Uiso calc R 1 . .
    H H24C 0.3795 0.4598 0.3419 0.069 Uiso calc R 1 . .
    C C25A 0.4097(3) 0.2082(3) 0.4191(3) 0.0285(10) Uani d . 1 . .
    C C26A 0.3079(3) 0.2515(3) 0.4249(3) 0.0389(11) Uani d . 1 . .
    H H26A 0.2885 0.2850 0.3709 0.058 Uiso calc R 1 . .
    H H26B 0.3174 0.2965 0.4804 0.058 Uiso calc R 1 . .
    H H26C 0.2539 0.2002 0.4270 0.058 Uiso calc R 1 . .
    C C27A 0.4468(4) 0.1702(3) 0.5141(3) 0.0396(12) Uani d . 1 . .
    H H27A 0.5095 0.1404 0.5121 0.059 Uiso calc R 1 . .
    H H27B 0.3936 0.1231 0.5264 0.059 Uiso calc R 1 . .
    H H27C 0.4603 0.2236 0.5628 0.059 Uiso calc R 1 . .
    C C28A 0.4928(3) 0.2884(3) 0.4073(3) 0.0309(10) Uani d . 1 . .
    H H28A 0.4711 0.3157 0.3500 0.046 Uiso calc R 1 . .
    H H28B 0.5573 0.2617 0.4057 0.046 Uiso calc R 1 . .
    H H28C 0.5022 0.3385 0.4589 0.046 Uiso calc R 1 . .
    Mn Mn1B 0.83334(4) 0.18866(4) 0.15141(4) 0.01899(16) Uani d . 1 . .
    Cl Cl1B 0.64003(7) 0.14689(6) 0.08462(6) 0.0245(2) Uani d . 1 . .
    O O1B 0.8253(2) 0.31322(17) 0.21049(16) 0.0249(6) Uani d . 1 . .
    O O2B 0.83043(19) 0.12841(17) 0.26015(16) 0.0214(6) Uani d . 1 . .
    O O3B 1.0116(2) 0.2132(2) 0.19280(19) 0.0402(8) Uani d . 1 . .
    H H1O3 1.0449 0.2199 0.1368 0.060 Uiso d R 1 . .
    N N1B 0.8598(2) 0.2431(2) 0.03600(19) 0.0209(7) Uani d . 1 . .
    N N2B 0.8582(2) 0.0659(2) 0.0806(2) 0.0197(7) Uani d . 1 . .
    C C1B 0.8462(3) 0.4012(3) 0.1851(3) 0.0222(9) Uani d . 1 . .
    C C2B 0.8448(3) 0.4853(3) 0.2486(2) 0.0217(9) Uani d . 1 . .
    C C3B 0.8641(3) 0.5759(3) 0.2182(3) 0.0279(10) Uani d . 1 . .
    H H3BA 0.8629 0.6309 0.2591 0.034 Uiso calc R 1 . .
    C C4B 0.8853(3) 0.5891(3) 0.1302(3) 0.0297(10) Uani d . 1 . .
    H H4BA 0.8967 0.6514 0.1126 0.036 Uiso calc R 1 . .
    C C5B 0.8889(3) 0.5093(3) 0.0698(3) 0.0270(9) Uani d . 1 . .
    H H5BA 0.9038 0.5171 0.0108 0.032 Uiso calc R 1 . .
    C C6B 0.8703(3) 0.4152(3) 0.0963(3) 0.0248(9) Uani d . 1 . .
    C C7B 0.8741(3) 0.3358(3) 0.0270(3) 0.0228(9) Uani d . 1 . .
    H H7BA 0.8884 0.3523 -0.0301 0.027 Uiso calc R 1 . .
    C C8B 0.8655(3) 0.1710(3) -0.0386(2) 0.0218(9) Uani d . 1 . .
    C C9B 0.8699(3) 0.1896(3) -0.1297(2) 0.0249(9) Uani d . 1 . .
    H H9BA 0.8695 0.2527 -0.1462 0.030 Uiso calc R 1 . .
    C C10B 0.8751(3) 0.1127(3) -0.1958(3) 0.0277(9) Uani d . 1 . .
    H H10B 0.8784 0.1244 -0.2570 0.033 Uiso calc R 1 . .
    C C11B 0.8753(3) 0.0185(3) -0.1711(3) 0.0269(9) Uani d . 1 . .
    H H11B 0.8788 -0.0326 -0.2158 0.032 Uiso calc R 1 . .
    C C12B 0.8703(3) 0.0002(3) -0.0815(3) 0.0260(9) Uani d . 1 . .
    H H12B 0.8705 -0.0632 -0.0656 0.031 Uiso calc R 1 . .
    C C13B 0.8650(3) 0.0761(3) -0.0138(2) 0.0215(8) Uani d . 1 . .
    C C14B 0.8714(3) -0.0154(3) 0.1169(3) 0.0234(9) Uani d . 1 . .
    H H14B 0.8847 -0.0674 0.0777 0.028 Uiso calc R 1 . .
    C C15B 0.8675(3) -0.0319(3) 0.2107(2) 0.0203(8) Uani d . 1 . .
    C C16B 0.8852(3) -0.1259(3) 0.2357(3) 0.0254(9) Uani d . 1 . .
    H H16B 0.8978 -0.1728 0.1906 0.030 Uiso calc R 1 . .
    C C17B 0.8843(3) -0.1491(3) 0.3238(3) 0.0284(10) Uani d . 1 . .
    H H17B 0.8978 -0.2107 0.3394 0.034 Uiso calc R 1 . .
    C C18B 0.8628(3) -0.0794(3) 0.3906(3) 0.0255(9) Uani d . 1 . .
    H H18B 0.8616 -0.0964 0.4506 0.031 Uiso calc R 1 . .
    C C19B 0.8432(3) 0.0140(3) 0.3720(2) 0.0204(8) Uani d . 1 . .
    C C20B 0.8468(3) 0.0393(3) 0.2798(2) 0.0194(8) Uani d . 1 . .
    C C21B 0.8251(3) 0.4751(3) 0.3487(3) 0.0272(9) Uani d . 1 . .
    C C22B 0.8269(4) 0.5748(3) 0.4038(3) 0.0345(11) Uani d . 1 . .
    H H22D 0.8943 0.6111 0.4094 0.052 Uiso calc R 1 . .
    H H22E 0.8128 0.5659 0.4651 0.052 Uiso calc R 1 . .
    H H22F 0.7746 0.6099 0.3716 0.052 Uiso calc R 1 . .
    C C23B 0.7180(3) 0.4184(3) 0.3464(3) 0.0389(11) Uani d . 1 . .
    H H23D 0.7068 0.4140 0.4092 0.058 Uiso calc R 1 . .
    H H23E 0.7155 0.3540 0.3153 0.058 Uiso calc R 1 . .
    H H23F 0.6645 0.4515 0.3134 0.058 Uiso calc R 1 . .
    C C24B 0.9116(4) 0.4233(3) 0.3996(3) 0.0334(10) Uani d . 1 . .
    H H24D 0.9777 0.4613 0.4031 0.050 Uiso calc R 1 . .
    H H24E 0.9118 0.3605 0.3663 0.050 Uiso calc R 1 . .
    H H24F 0.8997 0.4154 0.4617 0.050 Uiso calc R 1 . .
    C C25B 0.8180(3) 0.0874(3) 0.4473(2) 0.0252(9) Uani d . 1 . .
    C C26B 0.7086(3) 0.1171(3) 0.4154(3) 0.0377(11) Uani d . 1 . .
    H H26D 0.6577 0.0610 0.4087 0.057 Uiso calc R 1 . .
    H H26E 0.7055 0.1432 0.3565 0.057 Uiso calc R 1 . .
    H H26F 0.6943 0.1655 0.4612 0.057 Uiso calc R 1 . .
    C C27B 0.8188(3) 0.0454(3) 0.5401(3) 0.0343(10) Uani d . 1 . .
    H H27D 0.8874 0.0294 0.5635 0.051 Uiso calc R 1 . .
    H H27E 0.7699 -0.0124 0.5310 0.051 Uiso calc R 1 . .
    H H27F 0.7996 0.0926 0.5843 0.051 Uiso calc R 1 . .
    C C28B 0.9001(4) 0.1775(3) 0.4649(3) 0.0349(11) Uani d . 1 . .
    H H28D 0.9684 0.1576 0.4815 0.052 Uiso calc R 1 . .
    H H28E 0.8868 0.2213 0.5151 0.052 Uiso calc R 1 . .
    H H28F 0.8964 0.2099 0.4093 0.052 Uiso calc R 1 . .
    C C29B 1.0736(4) 0.2242(4) 0.2779(4) 0.0556(14) Uani d . 1 . .
    H H29D 1.1444 0.2187 0.2709 0.083 Uiso calc R 1 . .
    H H29E 1.0512 0.1745 0.3141 0.083 Uiso calc R 1 . .
    H H29F 1.0694 0.2871 0.3093 0.083 Uiso calc R 1 . .
loop_
    _atom_site_aniso_label
    _atom_site_aniso_U_11
    _atom_site_aniso_U_22
    _atom_site_aniso_U_33
    _atom_site_aniso_U_12
    _atom_site_aniso_U_13
    _atom_site_aniso_U_23
    Mn1A 0.0292(4) 0.0130(3) 0.0194(3) 0.0058(2) 0.0105(3) 0.0002(2)
    Cl1A 0.0274(6) 0.0307(5) 0.0277(5) 0.0065(4) 0.0099(4) 0.0058(4)
    O1A 0.0405(17) 0.0142(13) 0.0208(14) 0.0083(12) 0.0123(12) 0.0027(10)
    O2A 0.0324(16) 0.0143(13) 0.0245(14) 0.0098(11) 0.0134(12) 0.0053(10)
    O1WA 0.0301(17) 0.0258(15) 0.0343(16) 0.0080(13) 0.0078(13) -0.0012(12)
    N1A 0.0219(18) 0.0177(16) 0.0211(17) 0.0047(14) 0.0058(14) -0.0031(13)
    N2A 0.0212(18) 0.0168(16) 0.0235(18) 0.0052(14) 0.0042(14) -0.0009(13)
    C1A 0.025(2) 0.0156(19) 0.020(2) 0.0034(17) 0.0042(17) 0.0052(15)
    C2A 0.030(2) 0.0141(19) 0.025(2) 0.0035(17) 0.0058(18) 0.0002(15)
    C3A 0.030(2) 0.0161(19) 0.030(2) 0.0054(17) 0.0018(18) 0.0000(16)
    C4A 0.026(2) 0.018(2) 0.033(2) 0.0007(17) 0.0018(19) 0.0044(17)
    C5A 0.024(2) 0.021(2) 0.025(2) -0.0020(17) 0.0033(17) 0.0070(16)
    C6A 0.021(2) 0.0137(18) 0.024(2) 0.0017(16) 0.0062(17) 0.0022(15)
    C7A 0.020(2) 0.024(2) 0.021(2) 0.0033(17) 0.0069(17) 0.0048(16)
    C8A 0.021(2) 0.024(2) 0.017(2) 0.0049(17) 0.0055(16) -0.0023(15)
    C9A 0.028(2) 0.025(2) 0.026(2) 0.0044(18) 0.0079(18) -0.0030(17)
    C10A 0.031(3) 0.039(2) 0.017(2) 0.006(2) 0.0059(18) -0.0020(17)
    C11A 0.021(2) 0.034(2) 0.030(2) 0.0060(19) 0.0063(18) -0.0088(18)
    C12A 0.025(2) 0.025(2) 0.025(2) 0.0049(18) 0.0060(18) -0.0009(17)
    C13A 0.016(2) 0.023(2) 0.028(2) 0.0049(17) 0.0080(17) -0.0031(16)
    C14A 0.022(2) 0.018(2) 0.028(2) 0.0051(17) 0.0056(18) -0.0066(16)
    C15A 0.020(2) 0.0170(19) 0.031(2) 0.0039(16) 0.0075(18) -0.0004(16)
    C16A 0.028(2) 0.0150(19) 0.032(2) 0.0043(17) 0.0058(18) -0.0043(16)
    C17A 0.034(3) 0.0130(19) 0.038(3) 0.0083(18) 0.011(2) 0.0081(17)
    C18A 0.028(2) 0.022(2) 0.029(2) 0.0087(18) 0.0106(18) 0.0116(17)
    C19A 0.024(2) 0.020(2) 0.025(2) 0.0066(17) 0.0110(17) 0.0059(16)
    C20A 0.022(2) 0.0182(19) 0.028(2) 0.0060(17) 0.0104(17) 0.0057(16)
    C21A 0.059(3) 0.020(2) 0.025(2) 0.016(2) 0.017(2) -0.0006(17)
    C22A 0.081(4) 0.029(2) 0.033(3) 0.021(2) 0.022(2) 0.0010(19)
    C23A 0.075(4) 0.036(3) 0.054(3) 0.012(3) 0.046(3) 0.005(2)
    C24A 0.090(4) 0.031(2) 0.020(2) 0.028(3) 0.007(2) 0.0015(18)
    C25A 0.043(3) 0.025(2) 0.023(2) 0.0136(19) 0.0112(19) 0.0062(17)
    C26A 0.053(3) 0.034(2) 0.040(3) 0.019(2) 0.029(2) 0.010(2)
    C27A 0.071(4) 0.030(2) 0.026(2) 0.020(2) 0.020(2) 0.0065(18)
    C28A 0.049(3) 0.022(2) 0.023(2) 0.011(2) 0.006(2) 0.0033(17)
    Mn1B 0.0254(4) 0.0158(3) 0.0171(3) 0.0053(2) 0.0075(3) -0.0013(2)
    Cl1B 0.0258(6) 0.0210(5) 0.0282(5) 0.0066(4) 0.0074(4) 0.0021(4)
    O1B 0.0373(17) 0.0171(14) 0.0210(14) -0.0019(12) 0.0118(12) -0.0012(11)
    O2B 0.0307(16) 0.0181(13) 0.0176(13) 0.0090(12) 0.0082(11) 0.0005(10)
    O3B 0.0304(18) 0.069(2) 0.0187(16) -0.0024(16) 0.0036(13) 0.0001(14)
    N1B 0.0265(19) 0.0211(17) 0.0161(16) 0.0058(14) 0.0076(14) -0.0028(13)
    N2B 0.0194(18) 0.0207(17) 0.0191(17) 0.0041(14) 0.0047(14) -0.0015(13)
    C1B 0.023(2) 0.019(2) 0.024(2) 0.0010(17) 0.0046(17) -0.0014(16)
    C2B 0.027(2) 0.0153(19) 0.024(2) 0.0025(16) 0.0088(17) -0.0012(15)
    C3B 0.037(3) 0.021(2) 0.024(2) 0.0052(19) 0.0039(19) -0.0040(17)
    C4B 0.040(3) 0.016(2) 0.034(2) 0.0042(19) 0.007(2) 0.0080(17)
    C5B 0.034(3) 0.026(2) 0.021(2) 0.0020(19) 0.0048(18) 0.0023(17)
    C6B 0.027(2) 0.025(2) 0.020(2) -0.0010(18) 0.0014(18) -0.0003(16)
    C7B 0.023(2) 0.026(2) 0.019(2) 0.0024(18) 0.0062(17) 0.0028(16)
    C8B 0.021(2) 0.028(2) 0.018(2) 0.0062(17) 0.0077(17) -0.0015(16)
    C9B 0.027(2) 0.029(2) 0.020(2) 0.0083(18) 0.0069(18) 0.0028(16)
    C10B 0.025(2) 0.041(3) 0.018(2) 0.0084(19) 0.0049(18) -0.0017(17)
    C11B 0.025(2) 0.033(2) 0.021(2) 0.0058(18) 0.0051(18) -0.0099(17)
    C12B 0.026(2) 0.024(2) 0.028(2) 0.0072(18) 0.0059(18) -0.0048(17)
    C13B 0.018(2) 0.028(2) 0.018(2) 0.0026(17) 0.0064(16) -0.0013(16)
    C14B 0.021(2) 0.018(2) 0.031(2) 0.0064(17) 0.0071(18) -0.0023(16)
    C15B 0.019(2) 0.0178(19) 0.025(2) 0.0032(16) 0.0065(17) -0.0003(16)
    C16B 0.026(2) 0.017(2) 0.033(2) 0.0041(17) 0.0067(18) -0.0017(17)
    C17B 0.030(3) 0.018(2) 0.038(3) 0.0049(18) 0.007(2) 0.0050(18)
    C18B 0.027(2) 0.024(2) 0.027(2) 0.0041(18) 0.0073(18) 0.0035(17)
    C19B 0.022(2) 0.022(2) 0.017(2) 0.0048(17) 0.0032(16) 0.0009(15)
    C20B 0.018(2) 0.0187(19) 0.022(2) 0.0065(16) 0.0043(16) 0.0003(15)
    C21B 0.040(3) 0.018(2) 0.023(2) 0.0020(18) 0.0077(19) -0.0047(16)
    C22B 0.054(3) 0.023(2) 0.027(2) 0.004(2) 0.014(2) -0.0037(17)
    C23B 0.045(3) 0.037(3) 0.036(3) -0.001(2) 0.021(2) -0.008(2)
    C24B 0.052(3) 0.025(2) 0.023(2) 0.006(2) 0.007(2) -0.0022(17)
    C25B 0.033(3) 0.027(2) 0.018(2) 0.0117(18) 0.0055(18) 0.0000(16)
    C26B 0.045(3) 0.047(3) 0.028(2) 0.028(2) 0.012(2) 0.003(2)
    C27B 0.047(3) 0.035(2) 0.024(2) 0.012(2) 0.010(2) 0.0031(18)
    C28B 0.058(3) 0.022(2) 0.023(2) 0.010(2) 0.001(2) -0.0042(17)
    C29B 0.049(3) 0.057(3) 0.063(4) 0.003(3) 0.021(3) -0.002(3)
_geom_special_details
;
 All esds (except the esd in the dihedral angle between two l.s. planes)
 are estimated using the full covariance matrix.  The cell esds are taken
 into account individually in the estimation of esds in distances, angles
 and torsion angles; correlations between esds in cell parameters are only
 used when they are defined by crystal symmetry.  An approximate (isotropic)
 treatment of cell esds is used for estimating esds involving l.s. planes.
;
loop_
    _geom_bond_atom_site_label_1
    _geom_bond_atom_site_label_2
    _geom_bond_site_symmetry_2
    _geom_bond_distance
    _geom_bond_publ_flag
    Mn1A O1A . 1.863(2) ?
    Mn1A O2A . 1.874(2) ?
    Mn1A N2A . 1.979(3) ?
    Mn1A N1A . 1.981(3) ?
    Mn1A O1WA . 2.402(3) ?
    Mn1A Cl1A . 2.5420(12) ?
    O1A C1A . 1.325(4) ?
    O2A C20A . 1.327(4) ?
    O1WA H1WA . 0.8500 ?
    O1WA H2WA . 0.8500 ?
    N1A C7A . 1.303(4) ?
    N1A C8A . 1.421(4) ?
    N2A C14A . 1.306(4) ?
    N2A C13A . 1.425(5) ?
    C1A C6A . 1.418(5) ?
    C1A C2A . 1.423(5) ?
    C2A C3A . 1.383(5) ?
    C2A C21A . 1.531(5) ?
    C3A C4A . 1.384(5) ?
    C3A H3AA . 0.9300 ?
    C4A C5A . 1.355(5) ?
    C4A H4AA . 0.9300 ?
    C5A C6A . 1.414(5) ?
    C5A H5AA . 0.9300 ?
    C6A C7A . 1.429(5) ?
    C7A H7AA . 0.9300 ?
    C8A C9A . 1.380(5) ?
    C8A C13A . 1.412(5) ?
    C9A C10A . 1.384(5) ?
    C9A H9AA . 0.9300 ?
    C10A C11A . 1.385(6) ?
    C10A H10A . 0.9300 ?
    C11A C12A . 1.370(5) ?
    C11A H11A . 0.9300 ?
    C12A C13A . 1.391(5) ?
    C12A H12A . 0.9300 ?
    C14A C15A . 1.426(5) ?
    C14A H14A . 0.9300 ?
    C15A C16A . 1.414(5) ?
    C15A C20A . 1.428(5) ?
    C16A C17A . 1.361(5) ?
    C16A H16A . 0.9300 ?
    C17A C18A . 1.405(5) ?
    C17A H17A . 0.9300 ?
    C18A C19A . 1.382(5) ?
    C18A H18A . 0.9300 ?
    C19A C20A . 1.421(5) ?
    C19A C25A . 1.540(5) ?
    C21A C23A . 1.528(6) ?
    C21A C22A . 1.528(5) ?
    C21A C24A . 1.532(6) ?
    C22A H22A . 0.9600 ?
    C22A H22B . 0.9600 ?
    C22A H22C . 0.9600 ?
    C23A H23A . 0.9600 ?
    C23A H23B . 0.9600 ?
    C23A H23C . 0.9600 ?
    C24A H24A . 0.9600 ?
    C24A H24B . 0.9600 ?
    C24A H24C . 0.9600 ?
    C25A C28A . 1.522(5) ?
    C25A C26A . 1.528(5) ?
    C25A C27A . 1.545(5) ?
    C26A H26A . 0.9600 ?
    C26A H26B . 0.9600 ?
    C26A H26C . 0.9600 ?
    C27A H27A . 0.9600 ?
    C27A H27B . 0.9600 ?
    C27A H27C . 0.9600 ?
    C28A H28A . 0.9600 ?
    C28A H28B . 0.9600 ?
    C28A H28C . 0.9600 ?
    Mn1B O2B . 1.865(2) ?
    Mn1B O1B . 1.882(2) ?
    Mn1B N1B . 1.978(3) ?
    Mn1B N2B . 1.997(3) ?
    Mn1B O3B . 2.293(3) ?
    Mn1B Cl1B . 2.5416(11) ?
    O1B C1B . 1.325(4) ?
    O2B C20B . 1.325(4) ?
    O3B C29B . 1.349(5) ?
    O3B H1O3 . 0.9992 ?
    N1B C7B . 1.305(5) ?
    N1B C8B . 1.429(4) ?
    N2B C14B . 1.303(4) ?
    N2B C13B . 1.416(4) ?
    C1B C6B . 1.412(5) ?
    C1B C2B . 1.429(5) ?
    C2B C3B . 1.385(5) ?
    C2B C21B . 1.544(5) ?
    C3B C4B . 1.385(5) ?
    C3B H3BA . 0.9300 ?
    C4B C5B . 1.361(5) ?
    C4B H4BA . 0.9300 ?
    C5B C6B . 1.406(5) ?
    C5B H5BA . 0.9300 ?
    C6B C7B . 1.439(5) ?
    C7B H7BA . 0.9300 ?
    C8B C9B . 1.388(5) ?
    C8B C13B . 1.398(5) ?
    C9B C10B . 1.388(5) ?
    C9B H9BA . 0.9300 ?
    C10B C11B . 1.389(5) ?
    C10B H10B . 0.9300 ?
    C11B C12B . 1.367(5) ?
    C11B H11B . 0.9300 ?
    C12B C13B . 1.394(5) ?
    C12B H12B . 0.9300 ?
    C14B C15B . 1.418(5) ?
    C14B H14B . 0.9300 ?
    C15B C16B . 1.416(5) ?
    C15B C20B . 1.427(5) ?
    C16B C17B . 1.356(5) ?
    C16B H16B . 0.9300 ?
    C17B C18B . 1.395(5) ?
    C17B H17B . 0.9300 ?
    C18B C19B . 1.387(5) ?
    C18B H18B . 0.9300 ?
    C19B C20B . 1.430(5) ?
    C19B C25B . 1.531(5) ?
    C21B C24B . 1.524(6) ?
    C21B C22B . 1.533(5) ?
    C21B C23B . 1.535(6) ?
    C22B H22D . 0.9600 ?
    C22B H22E . 0.9600 ?
    C22B H22F . 0.9600 ?
    C23B H23D . 0.9600 ?
    C23B H23E . 0.9600 ?
    C23B H23F . 0.9600 ?
    C24B H24D . 0.9600 ?
    C24B H24E . 0.9600 ?
    C24B H24F . 0.9600 ?
    C25B C27B . 1.522(5) ?
    C25B C26B . 1.537(5) ?
    C25B C28B . 1.540(6) ?
    C26B H26D . 0.9600 ?
    C26B H26E . 0.9600 ?
    C26B H26F . 0.9600 ?
    C27B H27D . 0.9600 ?
    C27B H27E . 0.9600 ?
    C27B H27F . 0.9600 ?
    C28B H28D . 0.9600 ?
    C28B H28E . 0.9600 ?
    C28B H28F . 0.9600 ?
    C29B H29D . 0.9600 ?
    C29B H29E . 0.9600 ?
    C29B H29F . 0.9600 ?
loop_
    _geom_angle_atom_site_label_1
    _geom_angle_atom_site_label_2
    _geom_angle_atom_site_label_3
    _geom_angle_site_symmetry_1
    _geom_angle_site_symmetry_3
    _geom_angle
    _geom_angle_publ_flag
    O1A Mn1A O2A . . 91.85(10) ?
    O1A Mn1A N2A . . 171.88(12) ?
    O2A Mn1A N2A . . 92.91(11) ?
    O1A Mn1A N1A . . 92.10(11) ?
    O2A Mn1A N1A . . 170.09(12) ?
    N2A Mn1A N1A . . 82.19(12) ?
    O1A Mn1A O1WA . . 90.91(10) ?
    O2A Mn1A O1WA . . 86.48(10) ?
    N2A Mn1A O1WA . . 82.82(11) ?
    N1A Mn1A O1WA . . 84.37(11) ?
    O1A Mn1A Cl1A . . 96.40(9) ?
    O2A Mn1A Cl1A . . 99.22(8) ?
    N2A Mn1A Cl1A . . 89.33(9) ?
    N1A Mn1A Cl1A . . 89.37(9) ?
    O1WA Mn1A Cl1A . . 170.55(7) ?
    C1A O1A Mn1A . . 132.0(2) ?
    C20A O2A Mn1A . . 130.3(2) ?
    Mn1A O1WA H1WA . . 136.5 ?
    Mn1A O1WA H2WA . . 113.8 ?
    H1WA O1WA H2WA . . 107.7 ?
    C7A N1A C8A . . 121.9(3) ?
    C7A N1A Mn1A . . 124.2(2) ?
    C8A N1A Mn1A . . 113.8(2) ?
    C14A N2A C13A . . 122.1(3) ?
    C14A N2A Mn1A . . 124.2(2) ?
    C13A N2A Mn1A . . 113.7(2) ?
    O1A C1A C6A . . 121.0(3) ?
    O1A C1A C2A . . 119.5(3) ?
    C6A C1A C2A . . 119.5(3) ?
    C3A C2A C1A . . 117.0(3) ?
    C3A C2A C21A . . 122.2(3) ?
    C1A C2A C21A . . 120.8(3) ?
    C2A C3A C4A . . 123.9(4) ?
    C2A C3A H3AA . . 118.0 ?
    C4A C3A H3AA . . 118.0 ?
    C5A C4A C3A . . 119.1(4) ?
    C5A C4A H4AA . . 120.4 ?
    C3A C4A H4AA . . 120.4 ?
    C4A C5A C6A . . 120.7(3) ?
    C4A C5A H5AA . . 119.6 ?
    C6A C5A H5AA . . 119.6 ?
    C5A C6A C1A . . 119.5(3) ?
    C5A C6A C7A . . 116.9(3) ?
    C1A C6A C7A . . 123.5(3) ?
    N1A C7A C6A . . 126.6(3) ?
    N1A C7A H7AA . . 116.7 ?
    C6A C7A H7AA . . 116.7 ?
    C9A C8A C13A . . 120.0(3) ?
    C9A C8A N1A . . 125.4(3) ?
    C13A C8A N1A . . 114.6(3) ?
    C8A C9A C10A . . 119.7(4) ?
    C8A C9A H9AA . . 120.2 ?
    C10A C9A H9AA . . 120.2 ?
    C9A C10A C11A . . 120.3(4) ?
    C9A C10A H10A . . 119.9 ?
    C11A C10A H10A . . 119.9 ?
    C12A C11A C10A . . 120.8(4) ?
    C12A C11A H11A . . 119.6 ?
    C10A C11A H11A . . 119.6 ?
    C11A C12A C13A . . 119.8(4) ?
    C11A C12A H12A . . 120.1 ?
    C13A C12A H12A . . 120.1 ?
    C12A C13A C8A . . 119.4(3) ?
    C12A C13A N2A . . 125.8(3) ?
    C8A C13A N2A . . 114.9(3) ?
    N2A C14A C15A . . 126.3(3) ?
    N2A C14A H14A . . 116.9 ?
    C15A C14A H14A . . 116.9 ?
    C16A C15A C14A . . 116.9(3) ?
    C16A C15A C20A . . 119.1(3) ?
    C14A C15A C20A . . 124.0(3) ?
    C17A C16A C15A . . 120.5(3) ?
    C17A C16A H16A . . 119.7 ?
    C15A C16A H16A . . 119.7 ?
    C16A C17A C18A . . 119.3(3) ?
    C16A C17A H17A . . 120.3 ?
    C18A C17A H17A . . 120.3 ?
    C19A C18A C17A . . 123.5(3) ?
    C19A C18A H18A . . 118.3 ?
    C17A C18A H18A . . 118.3 ?
    C18A C19A C20A . . 116.9(3) ?
    C18A C19A C25A . . 121.8(3) ?
    C20A C19A C25A . . 121.2(3) ?
    O2A C20A C19A . . 118.8(3) ?
    O2A C20A C15A . . 121.1(3) ?
    C19A C20A C15A . . 120.1(3) ?
    C23A C21A C22A . . 107.6(4) ?
    C23A C21A C2A . . 109.5(3) ?
    C22A C21A C2A . . 111.7(3) ?
    C23A C21A C24A . . 110.1(4) ?
    C22A C21A C24A . . 107.7(3) ?
    C2A C21A C24A . . 110.2(3) ?
    C21A C22A H22A . . 109.5 ?
    C21A C22A H22B . . 109.5 ?
    H22A C22A H22B . . 109.5 ?
    C21A C22A H22C . . 109.5 ?
    H22A C22A H22C . . 109.5 ?
    H22B C22A H22C . . 109.5 ?
    C21A C23A H23A . . 109.5 ?
    C21A C23A H23B . . 109.5 ?
    H23A C23A H23B . . 109.5 ?
    C21A C23A H23C . . 109.5 ?
    H23A C23A H23C . . 109.5 ?
    H23B C23A H23C . . 109.5 ?
    C21A C24A H24A . . 109.5 ?
    C21A C24A H24B . . 109.5 ?
    H24A C24A H24B . . 109.5 ?
    C21A C24A H24C . . 109.5 ?
    H24A C24A H24C . . 109.5 ?
    H24B C24A H24C . . 109.5 ?
    C28A C25A C26A . . 109.4(3) ?
    C28A C25A C19A . . 109.7(3) ?
    C26A C25A C19A . . 111.8(3) ?
    C28A C25A C27A . . 107.0(3) ?
    C26A C25A C27A . . 107.3(3) ?
    C19A C25A C27A . . 111.5(3) ?
    C25A C26A H26A . . 109.5 ?
    C25A C26A H26B . . 109.5 ?
    H26A C26A H26B . . 109.5 ?
    C25A C26A H26C . . 109.5 ?
    H26A C26A H26C . . 109.5 ?
    H26B C26A H26C . . 109.5 ?
    C25A C27A H27A . . 109.5 ?
    C25A C27A H27B . . 109.5 ?
    H27A C27A H27B . . 109.5 ?
    C25A C27A H27C . . 109.5 ?
    H27A C27A H27C . . 109.5 ?
    H27B C27A H27C . . 109.5 ?
    C25A C28A H28A . . 109.5 ?
    C25A C28A H28B . . 109.5 ?
    H28A C28A H28B . . 109.5 ?
    C25A C28A H28C . . 109.5 ?
    H28A C28A H28C . . 109.5 ?
    H28B C28A H28C . . 109.5 ?
    O2B Mn1B O1B . . 93.60(10) ?
    O2B Mn1B N1B . . 170.00(11) ?
    O1B Mn1B N1B . . 91.79(11) ?
    O2B Mn1B N2B . . 92.16(11) ?
    O1B Mn1B N2B . . 171.75(11) ?
    N1B Mn1B N2B . . 81.67(12) ?
    O2B Mn1B O3B . . 88.18(11) ?
    O1B Mn1B O3B . . 89.86(11) ?
    N1B Mn1B O3B . . 83.42(11) ?
    N2B Mn1B O3B . . 84.42(11) ?
    O2B Mn1B Cl1B . . 95.77(8) ?
    O1B Mn1B Cl1B . . 97.12(9) ?
    N1B Mn1B Cl1B . . 91.90(9) ?
    N2B Mn1B Cl1B . . 88.18(9) ?
    O3B Mn1B Cl1B . . 171.74(8) ?
    C1B O1B Mn1B . . 131.2(2) ?
    C20B O2B Mn1B . . 131.5(2) ?
    C29B O3B Mn1B . . 130.4(3) ?
    C29B O3B H1O3 . . 118.3 ?
    Mn1B O3B H1O3 . . 111.2 ?
    C7B N1B C8B . . 121.3(3) ?
    C7B N1B Mn1B . . 124.7(2) ?
    C8B N1B Mn1B . . 114.0(2) ?
    C14B N2B C13B . . 122.2(3) ?
    C14B N2B Mn1B . . 124.5(2) ?
    C13B N2B Mn1B . . 113.3(2) ?
    O1B C1B C6B . . 122.1(3) ?
    O1B C1B C2B . . 119.7(3) ?
    C6B C1B C2B . . 118.2(3) ?
    C3B C2B C1B . . 117.8(3) ?
    C3B C2B C21B . . 121.4(3) ?
    C1B C2B C21B . . 120.8(3) ?
    C4B C3B C2B . . 123.7(3) ?
    C4B C3B H3BA . . 118.2 ?
    C2B C3B H3BA . . 118.2 ?
    C5B C4B C3B . . 118.9(4) ?
    C5B C4B H4BA . . 120.5 ?
    C3B C4B H4BA . . 120.5 ?
    C4B C5B C6B . . 120.3(4) ?
    C4B C5B H5BA . . 119.8 ?
    C6B C5B H5BA . . 119.8 ?
    C5B C6B C1B . . 121.1(3) ?
    C5B C6B C7B . . 116.0(3) ?
    C1B C6B C7B . . 122.9(3) ?
    N1B C7B C6B . . 126.8(3) ?
    N1B C7B H7BA . . 116.6 ?
    C6B C7B H7BA . . 116.6 ?
    C9B C8B C13B . . 120.6(3) ?
    C9B C8B N1B . . 125.0(3) ?
    C13B C8B N1B . . 114.5(3) ?
    C10B C9B C8B . . 119.2(4) ?
    C10B C9B H9BA . . 120.4 ?
    C8B C9B H9BA . . 120.4 ?
    C9B C10B C11B . . 120.3(3) ?
    C9B C10B H10B . . 119.9 ?
    C11B C10B H10B . . 119.9 ?
    C12B C11B C10B . . 120.5(3) ?
    C12B C11B H11B . . 119.8 ?
    C10B C11B H11B . . 119.8 ?
    C11B C12B C13B . . 120.4(4) ?
    C11B C12B H12B . . 119.8 ?
    C13B C12B H12B . . 119.8 ?
    C12B C13B C8B . . 119.1(3) ?
    C12B C13B N2B . . 125.4(3) ?
    C8B C13B N2B . . 115.5(3) ?
    N2B C14B C15B . . 126.1(3) ?
    N2B C14B H14B . . 117.0 ?
    C15B C14B H14B . . 117.0 ?
    C16B C15B C14B . . 116.7(3) ?
    C16B C15B C20B . . 119.0(3) ?
    C14B C15B C20B . . 124.3(3) ?
    C17B C16B C15B . . 121.5(3) ?
    C17B C16B H16B . . 119.3 ?
    C15B C16B H16B . . 119.3 ?
    C16B C17B C18B . . 119.2(4) ?
    C16B C17B H17B . . 120.4 ?
    C18B C17B H17B . . 120.4 ?
    C19B C18B C17B . . 123.2(3) ?
    C19B C18B H18B . . 118.4 ?
    C17B C18B H18B . . 118.4 ?
    C18B C19B C20B . . 117.6(3) ?
    C18B C19B C25B . . 121.3(3) ?
    C20B C19B C25B . . 121.1(3) ?
    O2B C20B C15B . . 121.3(3) ?
    O2B C20B C19B . . 119.2(3) ?
    C15B C20B C19B . . 119.5(3) ?
    C24B C21B C22B . . 108.1(3) ?
    C24B C21B C23B . . 110.6(3) ?
    C22B C21B C23B . . 107.3(3) ?
    C24B C21B C2B . . 108.5(3) ?
    C22B C21B C2B . . 111.6(3) ?
    C23B C21B C2B . . 110.9(3) ?
    C21B C22B H22D . . 109.5 ?
    C21B C22B H22E . . 109.5 ?
    H22D C22B H22E . . 109.5 ?
    C21B C22B H22F . . 109.5 ?
    H22D C22B H22F . . 109.5 ?
    H22E C22B H22F . . 109.5 ?
    C21B C23B H23D . . 109.5 ?
    C21B C23B H23E . . 109.5 ?
    H23D C23B H23E . . 109.5 ?
    C21B C23B H23F . . 109.5 ?
    H23D C23B H23F . . 109.5 ?
    H23E C23B H23F . . 109.5 ?
    C21B C24B H24D . . 109.5 ?
    C21B C24B H24E . . 109.5 ?
    H24D C24B H24E . . 109.5 ?
    C21B C24B H24F . . 109.5 ?
    H24D C24B H24F . . 109.5 ?
    H24E C24B H24F . . 109.5 ?
    C27B C25B C19B . . 112.2(3) ?
    C27B C25B C26B . . 107.5(3) ?
    C19B C25B C26B . . 109.5(3) ?
    C27B C25B C28B . . 107.4(3) ?
    C19B C25B C28B . . 109.8(3) ?
    C26B C25B C28B . . 110.3(3) ?
    C25B C26B H26D . . 109.5 ?
    C25B C26B H26E . . 109.5 ?
    H26D C26B H26E . . 109.5 ?
    C25B C26B H26F . . 109.5 ?
    H26D C26B H26F . . 109.5 ?
    H26E C26B H26F . . 109.5 ?
    C25B C27B H27D . . 109.5 ?
    C25B C27B H27E . . 109.5 ?
    H27D C27B H27E . . 109.5 ?
    C25B C27B H27F . . 109.5 ?
    H27D C27B H27F . . 109.5 ?
    H27E C27B H27F . . 109.5 ?
    C25B C28B H28D . . 109.5 ?
    C25B C28B H28E . . 109.5 ?
    H28D C28B H28E . . 109.5 ?
    C25B C28B H28F . . 109.5 ?
    H28D C28B H28F . . 109.5 ?
    H28E C28B H28F . . 109.5 ?
    O3B C29B H29D . . 109.5 ?
    O3B C29B H29E . . 109.5 ?
    H29D C29B H29E . . 109.5 ?
    O3B C29B H29F . . 109.5 ?
    H29D C29B H29F . . 109.5 ?
    H29E C29B H29F . . 109.5 ?
loop_
    _geom_torsion_atom_site_label_1
    _geom_torsion_atom_site_label_2
    _geom_torsion_atom_site_label_3
    _geom_torsion_atom_site_label_4
    _geom_torsion_site_symmetry_1
    _geom_torsion_site_symmetry_2
    _geom_torsion_site_symmetry_3
    _geom_torsion_site_symmetry_4
    _geom_torsion
    _geom_torsion_publ_flag
    O2A Mn1A O1A C1A . . . . 171.6(3) ?
    N1A Mn1A O1A C1A . . . . 0.7(3) ?
    O1WA Mn1A O1A C1A . . . . 85.1(3) ?
    Cl1A Mn1A O1A C1A . . . . -88.9(3) ?
    O1A Mn1A O2A C20A . . . . -165.3(3) ?
    N2A Mn1A O2A C20A . . . . 8.2(3) ?
    O1WA Mn1A O2A C20A . . . . -74.5(3) ?
    Cl1A Mn1A O2A C20A . . . . 98.0(3) ?
    O1A Mn1A N1A C7A . . . . 5.4(3) ?
    N2A Mn1A N1A C7A . . . . -168.8(3) ?
    O1WA Mn1A N1A C7A . . . . -85.3(3) ?
    Cl1A Mn1A N1A C7A . . . . 101.8(3) ?
    O1A Mn1A N1A C8A . . . . -177.4(2) ?
    N2A Mn1A N1A C8A . . . . 8.4(2) ?
    O1WA Mn1A N1A C8A . . . . 91.9(2) ?
    Cl1A Mn1A N1A C8A . . . . -81.0(2) ?
    O2A Mn1A N2A C14A . . . . 1.6(3) ?
    N1A Mn1A N2A C14A . . . . 172.9(3) ?
    O1WA Mn1A N2A C14A . . . . 87.7(3) ?
    Cl1A Mn1A N2A C14A . . . . -97.6(3) ?
    O2A Mn1A N2A C13A . . . . -178.6(2) ?
    N1A Mn1A N2A C13A . . . . -7.2(2) ?
    O1WA Mn1A N2A C13A . . . . -92.5(2) ?
    Cl1A Mn1A N2A C13A . . . . 82.2(2) ?
    Mn1A O1A C1A C6A . . . . -6.9(5) ?
    Mn1A O1A C1A C2A . . . . 173.2(3) ?
    O1A C1A C2A C3A . . . . 174.9(3) ?
    C6A C1A C2A C3A . . . . -5.0(5) ?
    O1A C1A C2A C21A . . . . -5.1(6) ?
    C6A C1A C2A C21A . . . . 175.0(4) ?
    C1A C2A C3A C4A . . . . 2.9(6) ?
    C21A C2A C3A C4A . . . . -177.1(4) ?
    C2A C3A C4A C5A . . . . 0.2(6) ?
    C3A C4A C5A C6A . . . . -1.3(6) ?
    C4A C5A C6A C1A . . . . -0.8(6) ?
    C4A C5A C6A C7A . . . . 175.7(3) ?
    O1A C1A C6A C5A . . . . -175.8(3) ?
    C2A C1A C6A C5A . . . . 4.0(5) ?
    O1A C1A C6A C7A . . . . 7.9(6) ?
    C2A C1A C6A C7A . . . . -172.2(4) ?
    C8A N1A C7A C6A . . . . 177.3(3) ?
    Mn1A N1A C7A C6A . . . . -5.7(5) ?
    C5A C6A C7A N1A . . . . -177.8(4) ?
    C1A C6A C7A N1A . . . . -1.4(6) ?
    C7A N1A C8A C9A . . . . -10.7(6) ?
    Mn1A N1A C8A C9A . . . . 172.0(3) ?
    C7A N1A C8A C13A . . . . 169.2(3) ?
    Mn1A N1A C8A C13A . . . . -8.1(4) ?
    C13A C8A C9A C10A . . . . -1.0(6) ?
    N1A C8A C9A C10A . . . . 178.8(4) ?
    C8A C9A C10A C11A . . . . 0.1(6) ?
    C9A C10A C11A C12A . . . . 0.7(6) ?
    C10A C11A C12A C13A . . . . -0.4(6) ?
    C11A C12A C13A C8A . . . . -0.6(5) ?
    C11A C12A C13A N2A . . . . 178.6(3) ?
    C9A C8A C13A C12A . . . . 1.3(5) ?
    N1A C8A C13A C12A . . . . -178.6(3) ?
    C9A C8A C13A N2A . . . . -178.0(3) ?
    N1A C8A C13A N2A . . . . 2.1(5) ?
    C14A N2A C13A C12A . . . . 5.4(6) ?
    Mn1A N2A C13A C12A . . . . -174.4(3) ?
    C14A N2A C13A C8A . . . . -175.3(3) ?
    Mn1A N2A C13A C8A . . . . 4.9(4) ?
    C13A N2A C14A C15A . . . . 175.1(3) ?
    Mn1A N2A C14A C15A . . . . -5.1(5) ?
    N2A C14A C15A C16A . . . . -177.7(4) ?
    N2A C14A C15A C20A . . . . 0.0(6) ?
    C14A C15A C16A C17A . . . . 175.7(4) ?
    C20A C15A C16A C17A . . . . -2.1(6) ?
    C15A C16A C17A C18A . . . . -3.2(6) ?
    C16A C17A C18A C19A . . . . 2.7(6) ?
    C17A C18A C19A C20A . . . . 3.0(6) ?
    C17A C18A C19A C25A . . . . -172.9(4) ?
    Mn1A O2A C20A C19A . . . . 165.3(3) ?
    Mn1A O2A C20A C15A . . . . -14.3(5) ?
    C18A C19A C20A O2A . . . . 172.2(3) ?
    C25A C19A C20A O2A . . . . -11.8(5) ?
    C18A C19A C20A C15A . . . . -8.2(5) ?
    C25A C19A C20A C15A . . . . 167.7(3) ?
    C16A C15A C20A O2A . . . . -172.5(3) ?
    C14A C15A C20A O2A . . . . 9.8(6) ?
    C16A C15A C20A C19A . . . . 7.9(5) ?
    C14A C15A C20A C19A . . . . -169.7(3) ?
    C3A C2A C21A C23A . . . . 121.2(4) ?
    C1A C2A C21A C23A . . . . -58.8(5) ?
    C3A C2A C21A C22A . . . . 2.1(6) ?
    C1A C2A C21A C22A . . . . -177.9(4) ?
    C3A C2A C21A C24A . . . . -117.5(4) ?
    C1A C2A C21A C24A . . . . 62.5(5) ?
    C18A C19A C25A C28A . . . . 121.5(4) ?
    C20A C19A C25A C28A . . . . -54.2(5) ?
    C18A C19A C25A C26A . . . . -117.0(4) ?
    C20A C19A C25A C26A . . . . 67.3(5) ?
    C18A C19A C25A C27A . . . . 3.1(5) ?
    C20A C19A C25A C27A . . . . -172.6(3) ?
    O2B Mn1B O1B C1B . . . . 162.8(3) ?
    N1B Mn1B O1B C1B . . . . -8.8(3) ?
    O3B Mn1B O1B C1B . . . . 74.6(3) ?
    Cl1B Mn1B O1B C1B . . . . -100.9(3) ?
    O1B Mn1B O2B C20B . . . . -169.9(3) ?
    N1B Mn1B O2B C20B . . . . -47.5(8) ?
    N2B Mn1B O2B C20B . . . . 4.1(3) ?
    O3B Mn1B O2B C20B . . . . -80.2(3) ?
    Cl1B Mn1B O2B C20B . . . . 92.5(3) ?
    O2B Mn1B O3B C29B . . . . -28.2(4) ?
    O1B Mn1B O3B C29B . . . . 65.4(4) ?
    N1B Mn1B O3B C29B . . . . 157.3(4) ?
    N2B Mn1B O3B C29B . . . . -120.5(4) ?
    O2B Mn1B N1B C7B . . . . -116.6(6) ?
    O1B Mn1B N1B C7B . . . . 6.0(3) ?
    N2B Mn1B N1B C7B . . . . -168.9(3) ?
    O3B Mn1B N1B C7B . . . . -83.6(3) ?
    Cl1B Mn1B N1B C7B . . . . 103.2(3) ?
    O2B Mn1B N1B C8B . . . . 61.4(8) ?
    O1B Mn1B N1B C8B . . . . -176.0(3) ?
    N2B Mn1B N1B C8B . . . . 9.1(2) ?
    O3B Mn1B N1B C8B . . . . 94.4(3) ?
    Cl1B Mn1B N1B C8B . . . . -78.8(2) ?
    O2B Mn1B N2B C14B . . . . -3.6(3) ?
    N1B Mn1B N2B C14B . . . . 168.5(3) ?
    O3B Mn1B N2B C14B . . . . 84.3(3) ?
    Cl1B Mn1B N2B C14B . . . . -99.3(3) ?
    O2B Mn1B N2B C13B . . . . 179.1(2) ?
    N1B Mn1B N2B C13B . . . . -8.8(2) ?
    O3B Mn1B N2B C13B . . . . -93.0(2) ?
    Cl1B Mn1B N2B C13B . . . . 83.3(2) ?
    Mn1B O1B C1B C6B . . . . 7.2(6) ?
    Mn1B O1B C1B C2B . . . . -172.8(3) ?
    O1B C1B C2B C3B . . . . -178.1(3) ?
    C6B C1B C2B C3B . . . . 1.9(6) ?
    O1B C1B C2B C21B . . . . 3.4(6) ?
    C6B C1B C2B C21B . . . . -176.6(3) ?
    C1B C2B C3B C4B . . . . -0.4(6) ?
    C21B C2B C3B C4B . . . . 178.1(4) ?
    C2B C3B C4B C5B . . . . -0.9(6) ?
    C3B C4B C5B C6B . . . . 0.8(6) ?
    C4B C5B C6B C1B . . . . 0.7(6) ?
    C4B C5B C6B C7B . . . . 179.0(4) ?
    O1B C1B C6B C5B . . . . 177.9(4) ?
    C2B C1B C6B C5B . . . . -2.1(6) ?
    O1B C1B C6B C7B . . . . -0.2(6) ?
    C2B C1B C6B C7B . . . . 179.9(4) ?
    C8B N1B C7B C6B . . . . 179.9(4) ?
    Mn1B N1B C7B C6B . . . . -2.3(6) ?
    C5B C6B C7B N1B . . . . 179.8(4) ?
    C1B C6B C7B N1B . . . . -2.1(6) ?
    C7B N1B C8B C9B . . . . -10.6(6) ?
    Mn1B N1B C8B C9B . . . . 171.3(3) ?
    C7B N1B C8B C13B . . . . 170.3(3) ?
    Mn1B N1B C8B C13B . . . . -7.8(4) ?
    C13B C8B C9B C10B . . . . -0.8(6) ?
    N1B C8B C9B C10B . . . . -179.8(4) ?
    C8B C9B C10B C11B . . . . 0.3(6) ?
    C9B C10B C11B C12B . . . . 0.1(6) ?
    C10B C11B C12B C13B . . . . 0.0(6) ?
    C11B C12B C13B C8B . . . . -0.5(6) ?
    C11B C12B C13B N2B . . . . 179.2(3) ?
    C9B C8B C13B C12B . . . . 0.8(6) ?
    N1B C8B C13B C12B . . . . 180.0(3) ?
    C9B C8B C13B N2B . . . . -178.8(3) ?
    N1B C8B C13B N2B . . . . 0.4(5) ?
    C14B N2B C13B C12B . . . . 10.1(6) ?
    Mn1B N2B C13B C12B . . . . -172.5(3) ?
    C14B N2B C13B C8B . . . . -170.3(3) ?
    Mn1B N2B C13B C8B . . . . 7.1(4) ?
    C13B N2B C14B C15B . . . . 179.1(3) ?
    Mn1B N2B C14B C15B . . . . 2.0(5) ?
    N2B C14B C15B C16B . . . . -179.4(4) ?
    N2B C14B C15B C20B . . . . 0.8(6) ?
    C14B C15B C16B C17B . . . . 179.3(4) ?
    C20B C15B C16B C17B . . . . -0.8(6) ?
    C15B C16B C17B C18B . . . . 1.6(6) ?
    C16B C17B C18B C19B . . . . -0.8(6) ?
    C17B C18B C19B C20B . . . . -0.8(6) ?
    C17B C18B C19B C25B . . . . 178.9(4) ?
    Mn1B O2B C20B C15B . . . . -2.8(5) ?
    Mn1B O2B C20B C19B . . . . 177.6(2) ?
    C16B C15B C20B O2B . . . . 179.5(3) ?
    C14B C15B C20B O2B . . . . -0.6(6) ?
    C16B C15B C20B C19B . . . . -0.8(5) ?
    C14B C15B C20B C19B . . . . 179.1(3) ?
    C18B C19B C20B O2B . . . . -178.8(3) ?
    C25B C19B C20B O2B . . . . 1.5(5) ?
    C18B C19B C20B C15B . . . . 1.6(5) ?
    C25B C19B C20B C15B . . . . -178.1(3) ?
    C3B C2B C21B C24B . . . . -117.2(4) ?
    C1B C2B C21B C24B . . . . 61.2(5) ?
    C3B C2B C21B C22B . . . . 1.7(5) ?
    C1B C2B C21B C22B . . . . -179.9(4) ?
    C3B C2B C21B C23B . . . . 121.2(4) ?
    C1B C2B C21B C23B . . . . -60.4(5) ?
    C18B C19B C25B C27B . . . . 0.6(5) ?
    C20B C19B C25B C27B . . . . -179.8(3) ?
    C18B C19B C25B C26B . . . . -118.8(4) ?
    C20B C19B C25B C26B . . . . 60.9(5) ?
    C18B C19B C25B C28B . . . . 119.9(4) ?
    C20B C19B C25B C28B . . . . -60.4(4) ?
loop_
    _geom_hbond_atom_site_label_D
    _geom_hbond_atom_site_label_H
    _geom_hbond_atom_site_label_A
    _geom_hbond_site_symmetry_A
    _geom_hbond_distance_DH
    _geom_hbond_distance_HA
    _geom_hbond_distance_DA
    _geom_hbond_angle_DHA
    _geom_hbond_publ_flag
    O1WA H2WA Cl1B 1_555 0.85 2.2806 3.113(3) 167 y
    O3B H1O3 Cl1A 1_655 1.00 2.0564 3.026(3) 163 y
    C5A H5AA O1WA 2_665 0.93 2.5468 3.463(5) 169 y
    C4B H4BA Cl1A 2_665 0.93 2.7918 3.528(4) 137 y
    C12B H12B Cl1A 2_655 0.93 2.7262 3.646(4) 170 y
    C23A H23C O1A 1_555 0.96 2.3366 2.984(6) 124 y
    C23B H23E O1B 1_555 0.96 2.3462 2.983(5) 123 y
    C24A H24C O1A 1_555 0.96 2.3423 2.975(5) 123 y
    C24B H24E O1B 1_555 0.96 2.3633 3.010(5) 124 y
    C26A H26A O2A 1_555 0.96 2.4523 3.041(5) 119 y
    C26B H26E O2B 1_555 0.96 2.3493 2.998(5) 124 y
    C28A H28A O2A 1_555 0.96 2.3374 2.977(5) 124 y
    C28B H28F O2B 1_555 0.96 2.3417 2.968(5) 122 y
    C14B H14B Cg1 2_755 0.93 3.2322 3.690(4) 113 y
