# Supplementary material for: The cocrystal aqua­chlorido{6,6′-di-tert-butyl-2,2′-[1,2-phenyl­enebis(nitrilo­methyl­idyne)]diphenolato-κ4 O,N,N′,O′}­manganese(III)–chlorido{6,6′-di-tert-butyl-2,2′-[1,2-phenyl­enebis(nitrilo­methyl­idyne)]diphenolato-κ4 O,N,N′,O′}(methanol-κO)manganese(III) (1/1)
Source: Acta Crystallogr Sect E Struct Rep Online. 2008 Apr 4;64(Pt 5):m626–7. doi: 10.1107/S1600536808006818 (PMC2961111; doi:10.1107/S1600536808006818)
Supplement: Supplementary file 2 [file e-64-0m626-Isup2.hkl]

# 
# h,k,l, Fc-squared, Fo-squared, sigma(Fo-squared) and status flag 
# 
data_I
_shelx_title ' taher65m in P-1 (100K)' 
_shelx_refln_list_code          4 
_shelx_F_calc_maximum      448.74 
_exptl_crystal_F_000      1136.00 
_reflns_d_resolution_high  0.8107 
 
loop_ 
 _symmetry_equiv_pos_as_xyz 
 'x, y, z' 
 '-x, -y, -z' 
 
_cell_length_a    13.1080 
_cell_length_b    13.8794 
_cell_length_c    14.6085 
_cell_angle_alpha  95.177 
_cell_angle_beta   99.996 
_cell_angle_gamma  95.639 
 
_shelx_F_squared_multiplier     1.000 
 
loop_ 
 _refln_index_h 
 _refln_index_k 
 _refln_index_l 
 _refln_F_squared_calc 
 _refln_F_squared_meas 
 _refln_F_squared_sigma 
 _refln_observed_status 
   1   0   0       55.79      113.32     16.24 o 
   2   0   0    18434.07    17323.18    226.67 o 
   3   0   0     2149.30     1932.66     43.57 o 
   4   0   0   201363.39   196749.42   3106.13 o 
   5   0   0       71.02      120.14     24.82 o 
   6   0   0    31958.90    30435.69    514.37 o 
   7   0   0      550.76      692.74     40.60 o 
   8   0   0    10819.12    10874.46    221.03 o 
   9   0   0      775.59      789.68     48.66 o 
  10   0   0     4362.18     4248.27    103.06 o 
  11   0   0      301.64      308.45     84.72 o 
  12   0   0       97.71       27.06    118.01 o 
  13   0   0        8.28       48.91     58.11 o 
  14   0   0      463.88      491.04    162.09 o 
  15   0   0       22.93       86.46     66.41 o 
 -15   1   0       53.69      156.10    202.03 o 
 -14   1   0        5.89       99.15     60.34 o 
 -13   1   0        0.06       44.04     54.25 o 
 -12   1   0      218.23      240.91     62.46 o 
 -11   1   0      134.09       84.45     45.43 o 
 -10   1   0      735.03      827.37     57.18 o 
  -9   1   0       42.28       39.62     38.96 o 
  -8   1   0      107.14       66.75     22.41 o 
  -7   1   0      341.56      344.29     25.80 o 
  -6   1   0     1700.03     1853.40     35.46 o 
  -5   1   0     1449.11     1420.21     28.42 o 
  -4   1   0       15.62       76.41     13.23 o 
  -3   1   0       39.07       95.84     26.09 o 
  -2   1   0    18488.93    19428.16    263.27 o 
   1   1   0     1126.42     1097.32     35.84 o 
   2   1   0    50100.44    48661.41    463.67 o 
   3   1   0    25170.45    23340.91    252.55 o 
   4   1   0    23289.38    22286.80    243.94 o 
   5   1   0     4740.25     4536.42     64.08 o 
   6   1   0     7968.76     8218.74    104.13 o 
   7   1   0     6917.05     6791.44     92.47 o 
   8   1   0     6109.99     6084.21     88.39 o 
   9   1   0     2225.78     2206.06     60.94 o 
  10   1   0      173.34      177.14     31.97 o 
  11   1   0      543.23      308.07    149.38 o 
  12   1   0      312.64      177.87     59.76 o 
  13   1   0      466.85      520.08     79.05 o 
  14   1   0       25.10       88.04     65.20 o 
  15   1   0        1.19        0.98     67.38 o 
 -15   2   0       43.94       92.75     61.87 o 
 -14   2   0       21.99       -7.26     52.48 o 
 -13   2   0       48.81       21.80     51.68 o 
 -12   2   0     1229.17     1222.61    165.11 o 
 -11   2   0      385.05      317.07     60.52 o 
 -10   2   0     1056.01      923.67    141.11 o 
  -9   2   0      191.12      178.44     31.36 o 
  -8   2   0       39.13       29.29     16.12 o 
  -7   2   0      238.92      238.94     30.54 o 
  -6   2   0     3528.92     3038.87     73.46 o 
  -5   2   0     7782.27     6841.34    113.87 o 
  -4   2   0        3.08        3.98     21.46 o 
  -3   2   0     1329.11     1374.37     62.85 o 
  -2   2   0    13558.13    14661.15    267.24 o 
  -1   2   0     1538.03     1666.38     40.14 o 
   0   2   0     1764.94     1837.45     41.25 o 
   1   2   0     6714.07     6545.33    149.76 o 
   2   2   0     3980.67     4366.19     53.56 o 
   3   2   0    11784.07    10952.32     98.32 o 
   4   2   0      911.49      929.50     34.43 o 
   5   2   0     4730.20     4573.18     77.82 o 
   6   2   0     4141.96     3787.56     71.63 o 
   7   2   0     9341.30     8883.58    133.83 o 
   8   2   0        4.95      -27.81     43.93 o 
   9   2   0        8.87      -15.65     30.98 o 
  10   2   0     1503.30     1459.75     67.42 o 
  11   2   0     3843.39     3478.99    182.36 o 
  12   2   0       20.31       28.44     51.55 o 
  13   2   0        3.39      -31.23     87.95 o 
  14   2   0      277.94      424.91     82.51 o 
  15   2   0      663.45      454.95    205.86 o 
 -15   3   0       50.79      143.29    118.61 o 
 -14   3   0       64.80       28.37     52.90 o 
 -13   3   0       44.58       81.11     53.80 o 
 -12   3   0       16.05        2.74     43.23 o 
 -11   3   0      267.93      252.67     51.20 o 
 -10   3   0       76.78       66.79     29.79 o 
  -9   3   0      507.97      524.89     25.95 o 
  -8   3   0       39.46       56.63     16.92 o 
  -7   3   0     1121.14     1077.14     56.63 o 
  -6   3   0       14.02      -12.64     25.83 o 
  -5   3   0      352.26      489.03     36.09 o 
  -4   3   0        9.35       22.73     19.86 o 
  -3   3   0       42.49       29.29     21.07 o 
  -2   3   0      779.38     1029.94     37.13 o 
  -1   3   0    20022.31    21021.34    252.25 o 
   0   3   0     4168.53     4243.25    100.18 o 
   1   3   0     3092.47     3180.49     44.36 o 
   2   3   0      363.36      350.19     18.83 o 
   3   3   0       63.16      108.64     16.14 o 
   4   3   0     6838.59     6018.48    101.64 o 
   5   3   0     4681.27     4359.44     50.54 o 
   6   3   0      217.89      265.43     45.93 o 
   7   3   0     1033.17     1004.57     70.47 o 
   8   3   0        3.26      -35.14     28.96 o 
   9   3   0     1765.82     1614.58     67.21 o 
  10   3   0        4.65       17.47     56.08 o 
  11   3   0     3293.96     3245.46    213.22 o 
  12   3   0       39.41       64.01     55.65 o 
  13   3   0      373.95      417.85     78.49 o 
  14   3   0        4.88       83.41     66.22 o 
 -15   4   0      664.56      799.17     87.71 o 
 -14   4   0      280.85      156.85     78.67 o 
 -13   4   0        8.07      -23.20     47.13 o 
 -12   4   0      959.12      999.40    275.35 o 
 -11   4   0     3168.96     2859.13     98.05 o 
 -10   4   0      835.47      777.38     58.68 o 
  -9   4   0      458.38      498.50     46.73 o 
  -8   4   0      142.24      177.38     57.99 o 
  -7   4   0     1625.99     1492.91     55.66 o 
  -6   4   0     1351.37     1233.76     48.35 o 
  -4   4   0      537.70      755.18     44.10 o 
  -3   4   0     1525.50     1487.20     51.59 o 
  -2   4   0        0.51       -8.16     23.32 o 
  -1   4   0     4570.89     4567.55     83.27 o 
   0   4   0      898.04      919.98     36.97 o 
   1   4   0       14.33       28.92     15.88 o 
   2   4   0       71.66       29.11     11.44 o 
   3   4   0      495.19      611.83     24.64 o 
   4   4   0     1957.16     1997.04     36.81 o 
   5   4   0     2986.74     2938.88     45.19 o 
   6   4   0     1283.44     1202.96     29.23 o 
   7   4   0       76.97       44.46     19.14 o 
   8   4   0      168.69      142.71     39.78 o 
   9   4   0       12.66       25.84     37.06 o 
  10   4   0      106.11      127.32     41.33 o 
  11   4   0        6.50       41.67     57.75 o 
  12   4   0      364.14      439.84    104.59 o 
  13   4   0        0.88       69.02     62.27 o 
  14   4   0       42.47      128.11    145.44 o 
 -15   5   0       12.24       71.12    151.70 o 
 -14   5   0        4.19       59.09     88.86 o 
 -13   5   0      196.60      212.50    124.77 o 
 -12   5   0       35.36       85.21     41.44 o 
 -11   5   0      762.39      919.86    177.11 o 
 -10   5   0       72.67       56.16     37.52 o 
  -9   5   0       66.76       73.91     45.75 o 
  -8   5   0      114.22       84.49     52.20 o 
  -7   5   0     7978.40     8493.29    191.99 o 
  -5   5   0     1562.38     1658.98     54.86 o 
  -4   5   0      157.76      250.81     32.99 o 
  -3   5   0     2856.77     2895.65     67.32 o 
  -2   5   0      802.60      843.75     28.73 o 
  -1   5   0    18872.04    18673.92    261.50 o 
   0   5   0       24.99       71.09     22.54 o 
   1   5   0     1114.37     1167.57     34.80 o 
   2   5   0       37.92        7.98     15.83 o 
   3   5   0     3023.34     2484.13     52.62 o 
   4   5   0       12.52       22.78     17.51 o 
   5   5   0     1222.13     1011.60     54.45 o 
   6   5   0      633.94      676.79     28.00 o 
   7   5   0     1360.94     1318.27     45.28 o 
   8   5   0        0.46      -26.99     35.58 o 
   9   5   0     1299.70     1221.55     69.68 o 
  10   5   0      148.92      187.17     63.81 o 
  11   5   0       16.70       85.60     86.34 o 
  12   5   0        4.53       42.44     64.34 o 
  13   5   0      302.88      393.60     85.87 o 
  14   5   0        0.48      -16.47     67.91 o 
 -15   6   0      116.79      202.26     86.84 o 
 -14   6   0      102.55       59.49     49.30 o 
 -13   6   0      971.42      785.53    360.58 o 
 -12   6   0      369.45      346.36    150.28 o 
 -11   6   0     2116.07     2281.53    144.33 o 
 -10   6   0      214.43      240.28     52.21 o 
  -9   6   0       62.13       87.46     44.46 o 
  -8   6   0        0.15       -3.09     25.69 o 
  -7   6   0     1223.51     1139.90     64.96 o 
  -6   6   0      296.46      317.29     40.08 o 
  -5   6   0     6573.59     7020.46    126.55 o 
  -4   6   0       21.63       45.57     30.20 o 
  -3   6   0      840.99     1077.61     46.97 o 
  -2   6   0       87.63      125.33     21.00 o 
  -1   6   0     4288.21     4457.50     91.26 o 
   0   6   0     1693.55     1771.52     63.47 o 
   1   6   0      133.65      157.58     30.54 o 
   2   6   0      629.28      795.22     32.77 o 
   3   6   0      100.76      179.59     19.89 o 
   4   6   0     1237.75     1228.50     33.70 o 
   5   6   0      513.05      616.02     34.47 o 
   6   6   0       64.29       44.16     23.06 o 
   7   6   0      692.90      726.01     39.44 o 
   8   6   0      231.75      281.18     56.45 o 
   9   6   0       69.51       43.31     34.49 o 
  10   6   0       55.24       -0.40     41.43 o 
  11   6   0      219.30      287.41     76.10 o 
  12   6   0       51.21       84.35    117.60 o 
  13   6   0       17.55       81.04     68.42 o 
  14   6   0       37.96      116.03     82.22 o 
 -15   7   0        5.39       72.29    156.84 o 
 -14   7   0       10.64      254.37    157.95 o 
 -13   7   0      945.09     1107.66    207.78 o 
 -12   7   0       44.28       43.50    132.53 o 
 -11   7   0      204.44      202.57     51.95 o 
 -10   7   0       75.03       64.18     37.64 o 
  -9   7   0       77.02       29.50     41.23 o 
  -8   7   0      231.30      276.37     45.85 o 
  -7   7   0     2036.67     1966.16     68.76 o 
  -6   7   0      906.37     1065.94     57.94 o 
  -5   7   0       98.39       82.25     33.70 o 
  -4   7   0        3.63       10.36     30.93 o 
  -3   7   0      629.69      720.94     36.47 o 
  -2   7   0     4737.36     4579.64     79.33 o 
  -1   7   0    10941.03    11107.60    209.52 o 
   0   7   0     3616.08     3859.09     79.56 o 
   1   7   0      596.39      708.55     39.00 o 
   2   7   0      823.16      905.90     35.44 o 
   3   7   0     2628.11     2732.76     52.45 o 
   4   7   0     4716.90     4386.17     65.27 o 
   5   7   0     5050.97     4737.81     76.77 o 
   6   7   0      131.82      106.95     26.45 o 
   7   7   0        0.29      -26.40     48.92 o 
   8   7   0     1374.05     1402.61     88.19 o 
   9   7   0      562.26      637.64     49.74 o 
  10   7   0      667.99      765.50     73.17 o 
  11   7   0      137.12       65.03     57.15 o 
  12   7   0      248.05      128.67     61.89 o 
  13   7   0        0.37       -7.33     69.03 o 
 -14   8   0      125.40      216.25    152.91 o 
 -13   8   0      119.44      233.80    143.63 o 
 -12   8   0      487.45      663.67    167.23 o 
 -11   8   0      516.56      568.82     78.66 o 
 -10   8   0      868.61     1082.87     77.43 o 
  -9   8   0      110.39       83.76     46.54 o 
  -8   8   0      111.39      103.64     39.30 o 
  -7   8   0      673.76      799.96     61.46 o 
  -6   8   0     3222.89     3153.23     87.09 o 
  -5   8   0      392.23      441.90     47.72 o 
  -4   8   0       82.91       90.66     21.00 o 
  -3   8   0        1.65      -38.69     19.34 o 
  -2   8   0      416.71      521.88     49.50 o 
  -1   8   0      777.83      894.77     69.88 o 
   0   8   0     1633.65     1673.35     45.47 o 
   1   8   0      172.17      251.22     31.46 o 
   2   8   0        3.15       -9.89     24.43 o 
   3   8   0      184.12      255.05     27.98 o 
   4   8   0       13.89       12.01     19.68 o 
   5   8   0      228.27      203.90     29.37 o 
   6   8   0      106.88       75.89     27.12 o 
   7   8   0       77.15       91.72     39.38 o 
   8   8   0      968.11     1197.82    116.12 o 
   9   8   0       10.84       30.32     57.50 o 
  10   8   0       39.67       58.32     61.56 o 
  11   8   0       13.37      102.68    170.66 o 
  12   8   0      301.63      268.29    189.42 o 
  13   8   0        0.04      132.33    190.02 o 
 -13   9   0       67.52       90.97    247.62 o 
 -12   9   0     1061.19     1404.03    159.77 o 
 -11   9   0       41.02       69.06     51.83 o 
 -10   9   0      427.97      547.78     76.40 o 
  -9   9   0      381.06      504.82     60.78 o 
  -8   9   0     1438.63     1441.95     76.93 o 
  -7   9   0      240.18      213.56     48.89 o 
  -6   9   0     5620.44     5462.76    121.87 o 
  -5   9   0       18.29      -28.84     34.62 o 
  -4   9   0        2.87      -17.31     20.80 o 
  -3   9   0        0.56       31.77     22.76 o 
  -2   9   0     7521.63     7328.20    132.92 o 
  -1   9   0       78.35       57.50     29.57 o 
   0   9   0      462.47      475.60     35.30 o 
   1   9   0       11.05      -12.61     35.80 o 
   2   9   0     3815.71     3414.93    124.73 o 
   3   9   0       97.33      131.29     33.44 o 
   4   9   0     3042.86     2906.68     62.20 o 
   5   9   0      134.08      125.23     30.59 o 
   6   9   0      148.87      106.86     39.72 o 
   7   9   0       27.06       19.22     56.92 o 
   8   9   0      828.86      965.07     83.15 o 
   9   9   0      113.64      100.71     60.70 o 
  10   9   0      392.91      356.85    191.23 o 
  11   9   0       43.82       45.19    177.72 o 
  12   9   0       33.12      161.58    191.44 o 
 -11  10   0        4.32       20.27     54.57 o 
 -10  10   0        2.46       13.88     49.05 o 
  -9  10   0       49.15       26.14     48.98 o 
  -8  10   0       69.02       95.67     48.73 o 
  -7  10   0      164.26      193.45     49.51 o 
  -6  10   0     2828.84     2895.25     91.80 o 
  -5  10   0      543.22      542.02     48.50 o 
  -4  10   0      735.20      849.48     61.57 o 
  -3  10   0       68.02       26.61     46.75 o 
  -2  10   0       39.18      -29.83     44.13 o 
  -1  10   0       75.48      100.99     33.72 o 
   0  10   0     1599.87     1570.75     82.30 o 
   1  10   0        6.50       17.38     28.37 o 
   2  10   0      963.26     1125.78     94.42 o 
   3  10   0      221.25      181.36     38.24 o 
   4  10   0        4.55      -53.90     26.95 o 
   5  10   0       82.05       39.58     34.98 o 
   6  10   0      408.53      398.88     46.08 o 
   7  10   0        9.66      -11.08     88.97 o 
   8  10   0      454.04      524.23    191.84 o 
   9  10   0       58.70       70.45    111.05 o 
  10  10   0       10.86       64.55    172.88 o 
  11  10   0       24.42     -153.11    168.44 o 
 -12  11   0       64.17      -30.06     97.84 o 
 -11  11   0       17.99      -33.70     72.83 o 
 -10  11   0      241.45      229.89    103.48 o 
  -9  11   0      275.89      218.14     78.27 o 
  -8  11   0      984.87     1219.67    120.80 o 
  -7  11   0        4.92      -57.66     41.80 o 
  -6  11   0        2.26      -59.14     41.15 o 
  -5  11   0      630.58      820.53     99.73 o 
  -4  11   0     2334.14     2329.17     99.06 o 
  -3  11   0      718.01      846.38     87.04 o 
  -2  11   0     1176.40     1382.81     87.61 o 
  -1  11   0      191.39      156.34     31.85 o 
   0  11   0      823.15      971.01     51.53 o 
   1  11   0      294.81      342.29     41.15 o 
   2  11   0     1062.29     1139.75     60.29 o 
   3  11   0      803.60      882.60     55.63 o 
   4  11   0      787.07      938.48     71.66 o 
   5  11   0        4.22      -73.30     42.58 o 
   6  11   0        1.95      -21.53     60.91 o 
   7  11   0      400.06      352.87    111.68 o 
   8  11   0      728.86      608.63    122.95 o 
   9  11   0      295.25      340.38    113.73 o 
  10  11   0      518.67      265.87    215.24 o 
 -12  12   0      295.85      298.55    125.67 o 
 -11  12   0      195.58       51.12    114.68 o 
 -10  12   0      146.70       85.55     93.40 o 
  -9  12   0     1132.79     1113.31    188.81 o 
  -8  12   0       14.94       87.95     59.81 o 
  -7  12   0      928.33     1087.73    113.28 o 
  -6  12   0      327.28      383.33     90.18 o 
  -5  12   0     2012.15     1914.92     96.17 o 
  -4  12   0      131.25      133.42     59.66 o 
  -3  12   0      767.84      933.91    157.60 o 
  -2  12   0     1082.09     1326.86    104.43 o 
  -1  12   0     1126.10     1290.67     88.89 o 
   0  12   0      201.95      227.06     39.30 o 
   1  12   0      879.15      973.92     56.32 o 
   2  12   0      123.24      129.97     54.87 o 
   3  12   0     1415.03     1473.95     93.79 o 
   4  12   0        8.71       20.98     41.37 o 
   5  12   0      154.88       68.47     48.33 o 
   6  12   0       69.92       77.68     97.26 o 
   7  12   0      526.98      531.34    122.12 o 
   8  12   0       97.36      108.05    160.67 o 
   9  12   0      214.10      222.16    356.04 o 
 -11  13   0      348.56      195.27    142.42 o 
 -10  13   0      165.46       98.24    133.14 o 
  -9  13   0      225.63     -101.47    122.85 o 
  -8  13   0      741.88      623.86    106.04 o 
  -7  13   0     2879.46     2733.05    145.48 o 
  -6  13   0       24.55       34.32     73.96 o 
  -5  13   0      623.09      535.75     97.34 o 
  -4  13   0       29.05       42.40     71.10 o 
  -3  13   0     1064.32     1171.71    174.19 o 
  -2  13   0      398.08      457.96     50.95 o 
  -1  13   0     3089.21     2874.25     90.15 o 
   0  13   0      265.88      241.86     66.85 o 
   1  13   0       10.49        8.23     34.16 o 
   2  13   0       12.38      -16.81     38.85 o 
   3  13   0     2280.36     2232.83     96.61 o 
   4  13   0        0.38      -32.02     43.68 o 
   5  13   0      177.88      136.71     51.02 o 
   6  13   0       39.49       49.67    152.30 o 
   7  13   0      529.53      726.29    137.31 o 
   8  13   0       71.07       84.20    107.86 o 
 -10  14   0       47.65      147.86    137.37 o 
  -9  14   0      678.12      366.53    155.73 o 
  -8  14   0       91.18       88.56    138.38 o 
  -7  14   0       37.01      -27.14    122.95 o 
  -6  14   0        6.85      -66.18     76.47 o 
  -5  14   0     1150.18     1088.21    120.82 o 
  -4  14   0        4.40       17.85     73.29 o 
  -3  14   0     1290.11     1273.66     88.06 o 
  -2  14   0       41.19       61.07     45.62 o 
  -1  14   0      252.88      289.61     55.92 o 
   0  14   0       44.27        4.15     43.33 o 
   1  14   0     1550.85     1528.30     69.42 o 
   2  14   0        7.95       -3.75     49.47 o 
   3  14   0     1094.72     1202.58    118.37 o 
   4  14   0       49.76       -9.30     49.36 o 
   5  14   0       86.48      -20.22     62.66 o 
   6  14   0        0.08     -103.93    101.68 o 
   7  14   0     1278.83     1307.64    165.62 o 
  -9  15   0      575.39      562.82     60.68 o 
  -8  15   0      102.59      -19.16    128.50 o 
  -7  15   0     1311.10     1245.85    204.55 o 
  -6  15   0      211.34      244.48     94.98 o 
  -5  15   0        4.78      -20.46     76.51 o 
  -4  15   0       77.07      120.39     51.34 o 
  -3  15   0      725.43      745.04     72.48 o 
  -2  15   0      447.36      555.68     91.40 o 
  -1  15   0     1065.56     1097.53    150.76 o 
   0  15   0      101.46       60.92     51.81 o 
   1  15   0       74.27       83.56     75.66 o 
   2  15   0      284.26      216.06     70.32 o 
   3  15   0     1065.37     1279.88     88.96 o 
   4  15   0      162.40      -53.41     55.12 o 
   5  15   0      107.20      140.07    116.65 o 
  -7  16   0       14.79      -18.96    135.96 o 
  -6  16   0       17.26      -44.43     45.79 o 
  -5  16   0      353.03      427.48     65.47 o 
  -4  16   0      493.72      453.24     65.85 o 
  -3  16   0      580.39      415.24     67.98 o 
  -2  16   0      221.56      248.16     59.39 o 
  -1  16   0        5.03      -18.16     49.08 o 
   0  16   0      250.54      162.83     59.07 o 
   1  16   0      621.61      586.81     76.10 o 
   2  16   0     1143.94     1195.43    104.74 o 
   3  16   0      358.01      291.68    133.44 o 
  -3  17   0      114.94       74.90     55.40 o 
  -2  17   0      314.84      209.46     64.01 o 
  -1  17   0       76.06       29.14     58.80 o 
   0 -17   1      336.17      210.48     66.89 o 
   1 -17   1       25.51       -7.55     54.57 o 
   2 -17   1       16.39       70.30     57.32 o 
   3 -17   1       21.78       59.44     56.38 o 
  -4 -16   1      285.19      346.39     75.22 o 
  -3 -16   1      343.94      379.60     74.97 o 
  -2 -16   1      317.38      334.00     71.14 o 
  -1 -16   1      197.04      287.22     66.14 o 
   0 -16   1      185.38      209.10     72.44 o 
   1 -16   1       16.81      -85.94     45.54 o 
   2 -16   1      584.05      705.83     77.44 o 
   3 -16   1     1344.13     1273.98     91.07 o 
   4 -16   1     1362.42     1273.32    106.26 o 
   5 -16   1      974.68      773.94    119.61 o 
   6 -16   1        0.15      -93.18     83.99 o 
   7 -16   1      634.39      566.69     63.57 o 
  -6 -15   1       41.86     -123.65     97.64 o 
  -5 -15   1      159.64       66.18     91.38 o 
  -4 -15   1        1.65       -0.46     55.37 o 
  -3 -15   1        0.04      -52.37     55.30 o 
  -2 -15   1       63.98       22.83     57.56 o 
  -1 -15   1      444.59      501.76     71.01 o 
   0 -15   1        0.72        8.25     49.97 o 
   1 -15   1      609.48      612.40     72.19 o 
   2 -15   1       70.06       32.87     49.47 o 
   3 -15   1       36.61       16.04     47.86 o 
   4 -15   1        0.25      -59.92     76.84 o 
   5 -15   1      222.91      225.46     92.88 o 
   6 -15   1       62.60       11.83     82.62 o 
   7 -15   1      741.74      679.72     62.74 o 
   8 -15   1        0.49      -28.57     53.71 o 
   9 -15   1       57.37       15.71     88.46 o 
  -7 -14   1      550.22      429.58    131.30 o 
  -6 -14   1       36.11       68.70    153.61 o 
  -5 -14   1       49.99       46.52     63.21 o 
  -4 -14   1       64.27       88.56     54.21 o 
  -3 -14   1     2413.57     2216.52     91.88 o 
  -2 -14   1       52.46       40.23     49.81 o 
  -1 -14   1      558.28      521.06     55.97 o 
   0 -14   1        3.82      -14.72     65.71 o 
   1 -14   1     1099.16     1179.56     81.69 o 
   2 -14   1       16.47       42.90     43.15 o 
   3 -14   1     4383.31     3733.66    167.56 o 
   4 -14   1        0.00     -100.11     80.99 o 
   5 -14   1      391.39      311.15     90.60 o 
   6 -14   1        0.02      -64.28     77.67 o 
   7 -14   1     2264.09     2135.71     81.76 o 
   8 -14   1        1.98       29.18     37.65 o 
   9 -14   1     1663.00     1552.93    150.42 o 
  10 -14   1       77.75      114.78    141.00 o 
  -9 -13   1       11.03       13.33    105.63 o 
  -8 -13   1       44.82      175.59    145.54 o 
  -7 -13   1      105.45      189.62    226.94 o 
  -6 -13   1        6.16      -30.18    104.05 o 
  -5 -13   1      128.63      104.74     52.51 o 
  -4 -13   1      103.73       30.87     45.93 o 
  -3 -13   1        8.26      -22.07     46.05 o 
  -2 -13   1       15.19       41.66     37.34 o 
  -1 -13   1       28.71      -24.86     35.71 o 
   0 -13   1        9.03       -2.02     33.69 o 
   1 -13   1      660.77      713.64     64.94 o 
   2 -13   1       17.63      119.04     72.58 o 
   3 -13   1       26.98      -65.15     63.64 o 
   4 -13   1        1.38      -92.23     61.83 o 
   5 -13   1      636.41      608.80     98.67 o 
   6 -13   1       15.19      -85.72     70.55 o 
   7 -13   1      765.80      789.80     61.63 o 
   8 -13   1       29.81       66.97     53.25 o 
   9 -13   1      352.44      161.05     89.47 o 
  10 -13   1        9.67     -114.18    118.01 o 
 -10 -12   1       45.73      156.32    201.02 o 
  -9 -12   1      792.82     1218.43    179.03 o 
  -8 -12   1      139.19      179.94    110.41 o 
  -7 -12   1     1597.71     1834.54    165.23 o 
  -6 -12   1       87.40       33.14     92.02 o 
  -5 -12   1       51.59       16.93     45.92 o 
  -4 -12   1      177.40      204.33     50.55 o 
  -3 -12   1     3816.39     3493.41    113.87 o 
  -2 -12   1      595.22      662.93     52.76 o 
  -1 -12   1       55.07       59.12     35.76 o 
   0 -12   1       69.46       49.62     33.15 o 
   1 -12   1     1159.44     1240.34    140.20 o 
   2 -12   1      149.25      139.67     77.86 o 
   3 -12   1      174.25       71.52     69.91 o 
   4 -12   1       22.07      -21.81     64.13 o 
   5 -12   1       62.31       23.60     71.85 o 
   6 -12   1        0.48       94.48     74.14 o 
   7 -12   1       77.59       48.28     33.45 o 
   8 -12   1      109.24       61.87     47.53 o 
   9 -12   1      110.74        2.97     81.05 o 
  10 -12   1       64.53       23.30     78.09 o 
 -11 -11   1      288.84      512.98    228.15 o 
 -10 -11   1      398.11      611.95    115.03 o 
  -9 -11   1      318.98      460.83    116.28 o 
  -8 -11   1        8.93       41.52     93.10 o 
  -7 -11   1       47.50       24.96     91.50 o 
  -6 -11   1      162.42      109.58     72.18 o 
  -5 -11   1     1329.97     1433.02     68.69 o 
  -4 -11   1      347.56      242.02     52.15 o 
  -3 -11   1      316.80      299.73     44.20 o 
  -2 -11   1       33.02       33.45     33.70 o 
  -1 -11   1        6.11      -49.84     30.07 o 
   0 -11   1      550.90      653.14     44.91 o 
   1 -11   1      973.89     1092.48     65.34 o 
   2 -11   1     2693.91     2588.20    100.43 o 
   3 -11   1      944.18     1066.58    100.39 o 
   4 -11   1      484.42      640.52     71.46 o 
   5 -11   1        1.22      -43.28     48.82 o 
   6 -11   1     1233.01     1528.86    120.25 o 
   7 -11   1     3199.45     3107.65     84.08 o 
   8 -11   1     1724.95     1702.73    119.09 o 
   9 -11   1     1599.59     1714.86    123.16 o 
  10 -11   1      115.16      174.11     99.55 o 
 -11 -10   1      123.78      161.38    193.86 o 
 -10 -10   1      328.25      690.21    117.46 o 
  -9 -10   1      414.09      625.51    118.56 o 
  -8 -10   1     2532.14     2440.74    148.50 o 
  -7 -10   1      410.98      496.46    135.26 o 
  -6 -10   1      588.01      648.68     50.73 o 
  -5 -10   1      243.07      216.89     42.33 o 
  -4 -10   1     1865.57     1816.94    107.35 o 
  -3 -10   1     1985.90     1907.06     66.94 o 
  -2 -10   1     2360.74     2367.60     65.73 o 
  -1 -10   1      124.23       97.88     32.01 o 
   0 -10   1       24.53       17.59     34.61 o 
   1 -10   1      232.29      237.96     37.59 o 
   2 -10   1     3211.14     3102.50    103.82 o 
   3 -10   1      117.48      144.04     50.74 o 
   4 -10   1      457.21      530.64     66.54 o 
   5 -10   1      125.35      139.11     56.13 o 
   6 -10   1      522.71      589.02     41.56 o 
   7 -10   1      107.29      161.27     27.84 o 
   8 -10   1      766.32     1064.14     77.76 o 
   9 -10   1       71.57       37.21     54.97 o 
  10 -10   1      337.41      380.24     65.24 o 
 -12  -9   1       18.47      207.57    182.16 o 
 -11  -9   1        1.93       35.91    161.58 o 
 -10  -9   1      166.94      301.51     97.23 o 
  -9  -9   1       12.11       41.81     54.26 o 
  -8  -9   1      765.53      815.79     78.53 o 
  -7  -9   1      237.11      302.77     51.42 o 
  -6  -9   1        2.94        9.27     32.97 o 
  -5  -9   1        1.81      -25.92     26.19 o 
  -4  -9   1     6289.55     6366.09    130.31 o 
  -3  -9   1        2.55        8.58     23.69 o 
  -2  -9   1     1092.32     1200.80     49.20 o 
  -1  -9   1       16.40       27.70     25.50 o 
   0  -9   1     3817.88     3962.53     88.71 o 
   1  -9   1        0.25       -0.34     26.27 o 
   2  -9   1     6349.83     6399.68    116.34 o 
   3  -9   1      294.78      363.92     36.29 o 
   4  -9   1      370.38      457.98     37.32 o 
   5  -9   1       85.68       91.83     24.85 o 
   6  -9   1     2644.82     2707.44     84.24 o 
   7  -9   1      791.29      742.74     56.93 o 
   8  -9   1      903.94     1108.97     63.52 o 
   9  -9   1       51.06       51.74     41.74 o 
  10  -9   1       73.37       63.19     42.36 o 
  11  -9   1      145.34      142.11    105.70 o 
 -13  -8   1        3.61      -61.12    160.37 o 
 -12  -8   1        0.74      330.83    192.85 o 
 -11  -8   1       25.32       50.75     66.76 o 
 -10  -8   1     1482.69     1617.92     93.83 o 
  -9  -8   1        6.36       45.86     38.74 o 
  -8  -8   1      820.91      959.22     61.55 o 
  -7  -8   1       10.83      -12.54     58.17 o 
  -6  -8   1       20.18       74.18     27.21 o 
  -5  -8   1       74.86       59.52     26.22 o 
  -4  -8   1     2264.53     2218.54     47.31 o 
  -3  -8   1       69.46       69.92     20.28 o 
  -2  -8   1      497.79      557.83     37.54 o 
  -1  -8   1       55.58       51.51     30.29 o 
   0  -8   1       77.89      109.52     30.84 o 
   1  -8   1       91.15       38.90     39.14 o 
   2  -8   1      775.15      827.86     86.88 o 
   3  -8   1       43.16       81.91     25.20 o 
   4  -8   1     1905.85     2082.74     59.91 o 
   5  -8   1      407.42      514.68     47.82 o 
   6  -8   1      688.71      757.76     56.19 o 
   7  -8   1      212.32      285.10     41.90 o 
   8  -8   1      101.19      136.65     48.02 o 
   9  -8   1       50.90       16.64     37.38 o 
  10  -8   1      361.84      350.89     49.09 o 
  11  -8   1       52.19      -22.77     81.63 o 
  12  -8   1        1.35       60.52    117.81 o 
  13  -8   1       38.33      260.22    131.73 o 
  14  -8   1        1.88      327.60    148.07 o 
 -13  -7   1       17.83       11.86     70.75 o 
 -12  -7   1       11.78      -33.84     64.85 o 
 -11  -7   1       34.33        5.75     47.20 o 
 -10  -7   1      241.30      351.20     78.97 o 
  -9  -7   1        6.00       33.71     45.25 o 
  -8  -7   1       57.08       32.74     70.14 o 
  -7  -7   1      119.77      148.56     32.02 o 
  -6  -7   1      227.67      188.92     29.54 o 
  -5  -7   1       19.61        8.12     24.70 o 
  -4  -7   1     2371.06     2105.78     48.33 o 
  -3  -7   1      341.82      474.98     37.80 o 
  -2  -7   1       57.59       69.43     17.91 o 
  -1  -7   1        7.20      -21.56     30.43 o 
   0  -7   1      787.56      815.53     45.92 o 
   1  -7   1      135.28       83.63     38.75 o 
   2  -7   1      762.51      733.12     47.40 o 
   3  -7   1        2.80      -12.37     19.99 o 
   4  -7   1        0.29       22.63     29.96 o 
   5  -7   1      968.85     1068.05     52.86 o 
   6  -7   1     5597.96     5570.11    112.68 o 
   7  -7   1     3279.84     3397.32     79.29 o 
   8  -7   1      735.48      960.89     63.16 o 
   9  -7   1       49.77       27.60     35.25 o 
  10  -7   1     1026.67     1126.18     68.83 o 
  11  -7   1     1196.27     1599.47    204.14 o 
  12  -7   1     1113.72     1374.14    205.76 o 
  13  -7   1      385.13      365.04    169.35 o 
  14  -7   1        0.17      -12.28     46.97 o 
  15  -7   1      179.70      252.33    163.40 o 
 -14  -6   1      166.79      106.80     79.08 o 
 -13  -6   1       63.92       52.87     71.39 o 
 -12  -6   1       52.16       20.33     61.80 o 
 -11  -6   1      475.20      504.45     97.33 o 
 -10  -6   1      476.72      590.79     64.96 o 
  -9  -6   1       25.46      -14.78     34.27 o 
  -8  -6   1       74.16       38.67     30.67 o 
  -7  -6   1      822.16      863.18     38.19 o 
  -6  -6   1        1.11      -34.00     20.05 o 
  -5  -6   1        3.79        9.55     20.44 o 
  -4  -6   1       72.67       85.18     22.88 o 
  -3  -6   1      611.74      796.18     62.44 o 
  -2  -6   1      177.28      212.63     22.75 o 
  -1  -6   1     1321.31     1294.72     45.75 o 
   0  -6   1      935.68      939.38     37.96 o 
   1  -6   1        2.40       24.34     31.32 o 
   2  -6   1        0.48        7.91     20.17 o 
   3  -6   1       78.48       74.17     17.75 o 
   4  -6   1      383.11      431.72     38.69 o 
   5  -6   1      190.02      182.81     19.92 o 
   6  -6   1      392.61      545.29     46.98 o 
   7  -6   1       82.39      103.43     31.79 o 
   8  -6   1      135.27      146.90     35.38 o 
   9  -6   1       27.71       -6.24     34.27 o 
  10  -6   1      352.29      355.42     54.39 o 
  11  -6   1     1102.77     1417.31    193.65 o 
  12  -6   1       41.05       42.30     43.79 o 
  13  -6   1        1.70       -5.82    106.71 o 
  14  -6   1      167.19      234.33    149.98 o 
  15  -6   1      464.01      509.33    291.29 o 
 -14  -5   1       27.80      121.44    117.30 o 
 -13  -5   1       62.35       74.43     67.89 o 
 -12  -5   1       50.87       22.88     61.04 o 
 -11  -5   1      151.83      157.04     65.74 o 
 -10  -5   1      349.72      380.37     54.98 o 
  -9  -5   1     1185.16     1258.81     73.56 o 
  -8  -5   1       38.23       -1.51     37.89 o 
  -7  -5   1      137.75      124.06     23.62 o 
  -6  -5   1       27.46       44.41     19.73 o 
  -5  -5   1     4119.21     3916.75     57.19 o 
  -4  -5   1     1227.87     1087.79     30.82 o 
  -3  -5   1     4312.39     4615.58     60.22 o 
  -2  -5   1      897.98     1037.42     37.56 o 
  -1  -5   1      176.26      161.32     20.90 o 
   0  -5   1      250.43      392.48     28.79 o 
   1  -5   1    20494.41    21090.75    339.01 o 
   2  -5   1      362.97      498.34     37.62 o 
   3  -5   1      246.97      272.62     36.39 o 
   4  -5   1        0.24      -32.92     25.22 o 
   5  -5   1     8886.09     8858.20    130.97 o 
   6  -5   1      264.82      407.19     46.29 o 
   7  -5   1     3265.60     3194.99     59.42 o 
   8  -5   1        0.97        4.69     26.01 o 
   9  -5   1      524.71      604.10     44.77 o 
  10  -5   1       44.74       38.49     26.39 o 
  11  -5   1     2323.04     2214.21    120.13 o 
  12  -5   1       51.02       91.13     45.86 o 
  13  -5   1       82.54      110.23    117.10 o 
  14  -5   1       14.49       27.40     50.78 o 
  15  -5   1       80.16      167.61     99.25 o 
 -15  -4   1      536.13      518.87    111.86 o 
 -14  -4   1       75.26      128.98     67.24 o 
 -13  -4   1       88.77      170.87     69.67 o 
 -12  -4   1        2.04      108.93     61.38 o 
 -11  -4   1        1.76      -24.69     52.16 o 
 -10  -4   1       34.77      -18.15     56.63 o 
  -9  -4   1      539.67      484.33     58.86 o 
  -8  -4   1      142.44       99.01     39.69 o 
  -7  -4   1       45.60       40.64     26.67 o 
  -6  -4   1      289.52      339.55     20.69 o 
  -5  -4   1     1035.46      901.49     31.03 o 
  -4  -4   1     2758.69     2725.97     43.11 o 
  -3  -4   1        8.77      -23.21     15.07 o 
  -2  -4   1       29.75        4.35     15.51 o 
  -1  -4   1     1429.03     1551.72     35.43 o 
   0  -4   1      155.42      182.31     29.52 o 
   1  -4   1        1.85        2.86     26.66 o 
   2  -4   1       31.01       23.05     15.90 o 
   3  -4   1     7640.56     7799.60    122.14 o 
   4  -4   1      880.24      845.06     34.68 o 
   5  -4   1     6622.30     6782.69    103.65 o 
   6  -4   1      467.28      561.91     47.83 o 
   7  -4   1     2548.43     2382.67     62.25 o 
   8  -4   1      326.05      423.50     36.62 o 
   9  -4   1      773.55      818.80     56.31 o 
  10  -4   1      196.93      158.82     41.05 o 
  11  -4   1     2520.08     2299.87     91.50 o 
  12  -4   1       66.27       88.20     67.98 o 
  13  -4   1        0.15      105.07    121.64 o 
  14  -4   1       88.44       91.18     75.24 o 
  15  -4   1      310.86      294.59    136.47 o 
 -15  -3   1      400.05      433.47    205.86 o 
 -14  -3   1       43.10       21.61     62.52 o 
 -13  -3   1        8.91       17.91     58.99 o 
 -12  -3   1       51.20       88.87     91.18 o 
 -11  -3   1     1332.46     1228.46     99.13 o 
 -10  -3   1      382.68      260.89     45.76 o 
  -9  -3   1     1094.30     1043.32    108.79 o 
  -8  -3   1       66.36       81.90     51.30 o 
  -7  -3   1        7.78      -33.45     29.96 o 
  -6  -3   1      416.61      384.65     32.75 o 
  -5  -3   1     6596.91     5677.01     61.07 o 
  -4  -3   1        3.09       -2.55     20.96 o 
  -3  -3   1     2201.67     2171.22     38.41 o 
  -2  -3   1       27.60       50.98     18.87 o 
  -1  -3   1       35.17       73.13     17.71 o 
   0  -3   1     2315.78     2246.76     43.31 o 
   1  -3   1     7122.53     7450.99    129.44 o 
   2  -3   1        1.46       -7.47     20.06 o 
   3  -3   1        1.84       17.14     12.19 o 
   4  -3   1       77.00       40.36     14.26 o 
   5  -3   1     4904.46     4824.99     69.59 o 
   6  -3   1      939.64      864.29     39.79 o 
   7  -3   1      221.57      185.22     18.40 o 
   8  -3   1       81.84       92.65     20.02 o 
   9  -3   1      297.10      298.95     29.67 o 
  10  -3   1       90.75       68.86     40.96 o 
  11  -3   1      979.43      954.00     70.59 o 
  12  -3   1      196.25      244.03     55.80 o 
  13  -3   1        8.20       73.46     74.74 o 
  14  -3   1        9.45       97.79     64.05 o 
  15  -3   1        8.17       77.17     62.52 o 
 -15  -2   1      162.45      174.04     78.38 o 
 -14  -2   1       87.58       49.45     96.52 o 
 -13  -2   1      139.44      -12.74     87.04 o 
 -12  -2   1        0.41       70.30     79.18 o 
 -11  -2   1       16.83        7.38     38.85 o 
 -10  -2   1      243.20      103.41     41.31 o 
  -9  -2   1      264.05      281.15     53.22 o 
  -8  -2   1       31.93      -18.52     32.25 o 
  -7  -2   1      100.82       73.29     24.53 o 
  -6  -2   1     1421.74     1398.41     42.51 o 
  -5  -2   1      168.80      133.96     22.98 o 
  -4  -2   1       48.03       62.62     22.59 o 
  -3  -2   1     5671.85     5962.12     72.99 o 
  -2  -2   1     2363.13     2455.37     36.45 o 
  -1  -2   1       26.74       34.17     10.74 o 
   0  -2   1     3900.87     4289.39     70.04 o 
   1  -2   1     3476.19     3974.07     57.08 o 
   2  -2   1     6753.10     6331.45     77.71 o 
   3  -2   1      302.71      347.53     17.33 o 
   4  -2   1     6749.60     6165.50    111.94 o 
   5  -2   1      275.44      278.08     17.67 o 
   6  -2   1     4501.90     4411.82     61.52 o 
   7  -2   1       87.45       80.58     16.92 o 
   8  -2   1       59.49       44.62     32.78 o 
   9  -2   1      176.84      132.77     29.76 o 
  10  -2   1     2034.84     2004.89     88.86 o 
  11  -2   1      216.17      108.87     55.07 o 
  12  -2   1      339.31      418.95     96.93 o 
  13  -2   1       16.07       53.78     52.04 o 
  14  -2   1       80.33       95.84    140.40 o 
  15  -2   1      139.86      211.98    155.83 o 
 -15  -1   1      146.05      253.82     72.94 o 
 -14  -1   1        0.39        2.11     95.72 o 
 -13  -1   1      256.94      212.61     69.61 o 
 -12  -1   1       91.02       57.55     56.69 o 
 -11  -1   1     1637.14     1473.54     68.53 o 
 -10  -1   1      498.94      502.84     86.07 o 
  -9  -1   1     2924.05     2685.71     62.68 o 
  -8  -1   1      633.05      697.44     58.93 o 
  -7  -1   1      504.61      473.85     25.47 o 
  -6  -1   1     1175.11      963.23     28.31 o 
  -5  -1   1     7354.92     7068.61     89.43 o 
  -4  -1   1     9562.59     8799.52    105.62 o 
  -3  -1   1      807.76      699.06     22.43 o 
  -2  -1   1     5962.38     5195.32     55.13 o 
  -1  -1   1      164.31      274.49     23.89 o 
   0  -1   1    10555.27    10150.72    209.09 o 
   1  -1   1     7606.28     6379.17    325.94 o 
   2  -1   1     9828.81     9344.60     93.56 o 
   3  -1   1    10764.07    10439.76    155.58 o 
   4  -1   1    10290.36    10341.50    132.97 o 
   5  -1   1      876.11      800.98     24.32 o 
   6  -1   1    13649.35    13081.21    227.61 o 
   7  -1   1     2034.95     2089.38     46.62 o 
   8  -1   1     3133.99     2908.36     60.11 o 
   9  -1   1      490.86      470.64     39.70 o 
  10  -1   1     1067.61     1013.62    163.70 o 
  11  -1   1      143.63      103.36     54.19 o 
  12  -1   1     2057.47     1728.89    122.04 o 
  13  -1   1      121.20      123.30     60.42 o 
  14  -1   1      220.71      237.16     70.64 o 
  15  -1   1       21.16      112.58    180.14 o 
 -15   0   1       20.74      127.57     66.88 o 
 -14   0   1       11.17        9.68     75.34 o 
 -13   0   1       48.42       83.30     59.67 o 
 -12   0   1      698.46      521.36    283.22 o 
 -11   0   1       33.45       19.74     40.93 o 
 -10   0   1      576.43      557.05     49.72 o 
  -9   0   1        1.87        8.54     32.27 o 
  -8   0   1     2734.12     2715.05    101.52 o 
  -7   0   1     1685.55     1545.83     71.46 o 
  -6   0   1    23077.83    22172.74    298.02 o 
  -5   0   1     2965.69     2572.07     56.39 o 
  -4   0   1    16326.59    16447.91    193.78 o 
  -3   0   1     2428.34     2124.05     66.70 o 
  -2   0   1    64185.60    63080.93   1208.11 o 
  -1   0   1      964.95     1051.19     40.75 o 
   1   0   1      152.28      205.77      7.92 o 
   2   0   1    39165.61    38370.39    462.00 o 
   3   0   1     2946.45     2952.71     73.30 o 
   4   0   1   112872.78   111694.41   1525.52 o 
   5   0   1      852.03      894.57     36.56 o 
   6   0   1     2976.33     2625.59     63.01 o 
   7   0   1      165.80      205.82     22.25 o 
   8   0   1    18906.03    18337.12    240.75 o 
   9   0   1      947.94      852.68     39.30 o 
  10   0   1    13609.95    12229.83    270.59 o 
  11   0   1       18.74       98.63     53.41 o 
  12   0   1      614.99      546.80     93.90 o 
  13   0   1       18.84      -16.68     55.30 o 
  14   0   1     3080.01     3033.92    161.98 o 
  15   0   1       29.39      129.92     68.11 o 
 -16   1   1     1179.24      941.73    236.62 o 
 -15   1   1       69.26      114.43     67.36 o 
 -14   1   1        2.16      -28.67    103.79 o 
 -13   1   1        0.17        6.16     54.00 o 
 -12   1   1     2042.95     1875.74     95.81 o 
 -11   1   1        1.01        3.31     33.64 o 
 -10   1   1      641.48      739.44     51.21 o 
  -9   1   1        1.97      -13.51     26.16 o 
  -8   1   1     1994.21     1828.96     38.52 o 
  -7   1   1     1280.75     1269.71     30.83 o 
  -6   1   1     2414.66     2088.89     36.94 o 
  -5   1   1      157.28      160.24     14.92 o 
  -4   1   1      773.97      753.68     53.56 o 
  -3   1   1     1126.28     1122.86     27.00 o 
  -2   1   1     1329.59     1137.43     23.76 o 
  -1   1   1        7.54       -1.65     13.94 o 
   0   1   1    16466.79    17777.71    251.43 o 
   1   1   1     2058.28     2111.08     31.70 o 
   2   1   1     1822.47     1927.65     24.22 o 
   3   1   1     1104.32     1033.61     20.36 o 
   4   1   1      663.51      608.06     44.16 o 
   5   1   1     2685.29     2684.26     45.36 o 
   6   1   1    12164.87    12184.93    145.93 o 
   7   1   1     3049.78     2740.37     50.66 o 
   8   1   1     2709.79     2688.60     60.15 o 
   9   1   1      127.03      161.74     27.45 o 
  10   1   1      392.69      440.63     91.94 o 
  11   1   1      828.28      698.86     79.08 o 
  12   1   1     2114.54     1776.06    134.15 o 
  13   1   1        3.04      -20.53     56.62 o 
  14   1   1       10.32       24.34     68.28 o 
  15   1   1        3.34       80.82     78.27 o 
 -16   2   1       16.62       36.58     63.94 o 
 -15   2   1       42.24      120.41    172.17 o 
 -14   2   1       16.70      -15.56     79.68 o 
 -13   2   1       18.39       12.90     48.23 o 
 -12   2   1     1066.94     1137.14     84.83 o 
 -11   2   1       56.00       43.71     34.23 o 
 -10   2   1       23.87       -4.10     26.58 o 
  -9   2   1       97.29       98.77     18.70 o 
  -8   2   1     1174.60     1096.85     48.61 o 
  -7   2   1       56.03       43.88     16.22 o 
  -6   2   1     2630.31     2632.97     67.29 o 
  -5   2   1     2070.99     1992.46     61.55 o 
  -4   2   1      288.88      288.81     31.13 o 
  -3   2   1     1274.00     1168.69     56.81 o 
  -2   2   1      736.98      807.01     45.17 o 
  -1   2   1     3008.52     2985.22     79.34 o 
   0   2   1    13947.84    15237.57    191.51 o 
   1   2   1     2859.08     2904.76     44.70 o 
   2   2   1    21930.01    20892.48    287.98 o 
   3   2   1       49.54       85.83     14.97 o 
   4   2   1    11024.49    10134.09    147.09 o 
   5   2   1    17158.42    16306.78    213.13 o 
   6   2   1    15910.57    15134.73    203.77 o 
   7   2   1      360.96      395.93     38.45 o 
   8   2   1        1.89       13.65     28.23 o 
   9   2   1     6552.13     6140.99    139.20 o 
  10   2   1     5810.17     5404.80    163.00 o 
  11   2   1     4677.54     4404.00    151.48 o 
  12   2   1      556.69      427.43     76.30 o 
  13   2   1      763.18      832.05     97.37 o 
  14   2   1      657.71      648.51     93.02 o 
  15   2   1     2036.73     1844.56    144.64 o 
 -16   3   1      602.56      654.94    204.35 o 
 -15   3   1      186.43      242.52     67.08 o 
 -14   3   1       23.04       26.58     52.18 o 
 -13   3   1       75.59      141.27     58.60 o 
 -12   3   1      459.04      377.71    152.50 o 
 -11   3   1      665.71      619.94     49.65 o 
 -10   3   1      890.49      861.69     64.95 o 
  -9   3   1       80.48       49.03     23.31 o 
  -8   3   1       41.21       58.68     28.55 o 
  -7   3   1      787.27      913.78    104.59 o 
  -6   3   1      229.52      212.93     32.03 o 
  -5   3   1     2609.27     2278.22     85.57 o 
  -4   3   1      469.42      503.47    101.37 o 
  -3   3   1      530.78      662.01     42.49 o 
  -2   3   1        0.88      -22.96     25.09 o 
  -1   3   1     7252.15     7578.51    116.16 o 
   0   3   1     8885.48     9248.38    147.92 o 
   1   3   1     1282.86     1232.94     36.73 o 
   2   3   1     2648.84     2494.77     37.20 o 
   3   3   1       48.73       59.01     17.14 o 
   4   3   1      499.44      468.09     29.86 o 
   5   3   1     2550.50     2418.17     39.29 o 
   6   3   1        7.87       10.55     16.75 o 
   7   3   1       95.36       91.42     39.74 o 
   8   3   1       85.27      108.50     34.54 o 
   9   3   1     6063.44     5524.06    171.92 o 
  10   3   1      725.78      606.99     76.22 o 
  11   3   1      565.51      640.93     83.23 o 
  12   3   1      103.15       84.45     93.20 o 
  13   3   1     1566.72     1547.01    120.67 o 
  14   3   1      163.77      281.09     80.83 o 
  15   3   1     1376.23     1361.32    155.53 o 
 -15   4   1      167.31      159.03    165.01 o 
 -14   4   1       11.57       16.57     63.95 o 
 -13   4   1      196.66      258.84     56.38 o 
 -12   4   1     1486.49     1268.78    116.19 o 
 -11   4   1     1474.15     1467.14     56.11 o 
 -10   4   1      326.03      349.12     24.01 o 
  -9   4   1        0.45        9.87     29.84 o 
  -8   4   1       87.97       61.58     32.60 o 
  -7   4   1     7339.55     7393.40    172.14 o 
  -6   4   1     1456.24     1516.93     78.24 o 
  -5   4   1     5482.42     5071.00    141.64 o 
  -4   4   1      998.94     1038.47     50.65 o 
  -3   4   1       30.27       13.87     28.11 o 
  -2   4   1     1433.27     1703.59     50.86 o 
  -1   4   1    40197.42    42005.73    708.23 o 
   0   4   1     1970.12     2099.64     45.22 o 
   1   4   1      995.99     1071.04     32.52 o 
   2   4   1       38.72       36.59     16.77 o 
   3   4   1     2202.02     1943.20     35.81 o 
   4   4   1        3.95        4.29     17.78 o 
   5   4   1     4674.73     4456.89     58.89 o 
   6   4   1      154.44      184.01     20.84 o 
   7   4   1       40.50        4.15     31.36 o 
   8   4   1        1.83      -38.15     33.80 o 
   9   4   1      271.72      333.62     55.43 o 
  10   4   1       41.64       30.17     52.57 o 
  11   4   1      535.80      548.82    158.66 o 
  12   4   1        3.71       -3.84    104.09 o 
  13   4   1       11.71       30.41    104.39 o 
  14   4   1      137.93      215.29     83.79 o 
 -15   5   1      248.72      348.27    133.54 o 
 -14   5   1       19.18       39.83     66.37 o 
 -13   5   1        0.30       19.72     43.68 o 
 -12   5   1      130.17      114.99     70.84 o 
 -11   5   1      508.40      520.94     73.09 o 
 -10   5   1      110.59       85.92     40.09 o 
  -9   5   1     1434.57     1492.82     73.08 o 
  -8   5   1        0.85       17.85     29.79 o 
  -7   5   1      602.63      857.67     77.53 o 
  -6   5   1      366.48      455.73     62.23 o 
  -5   5   1     2027.54     1898.26     67.98 o 
  -4   5   1       37.80       91.12     24.33 o 
  -3   5   1      784.53      986.53     64.64 o 
  -2   5   1      114.10      142.11     20.55 o 
  -1   5   1      300.25      335.29     34.07 o 
   0   5   1      385.89      507.11     25.09 o 
   1   5   1       89.14      105.27     21.86 o 
   2   5   1       45.07       44.87     17.16 o 
   3   5   1     7442.67     7193.85     90.75 o 
   4   5   1      698.13      810.26     70.98 o 
   5   5   1      425.01      409.35     31.09 o 
   6   5   1       54.49       70.02     16.86 o 
   7   5   1      811.83      821.76     57.18 o 
   8   5   1        5.06      -22.76     35.97 o 
   9   5   1     1397.98     1385.27     73.16 o 
  10   5   1      224.58      147.55     63.13 o 
  11   5   1      147.49      198.60     67.71 o 
  12   5   1      114.63       38.69     64.53 o 
  13   5   1       99.31      156.85     73.75 o 
  14   5   1       78.08       80.84     87.95 o 
 -15   6   1        0.93      104.21    159.26 o 
 -14   6   1      210.84      204.58     83.82 o 
 -13   6   1     1877.90     1863.24    152.27 o 
 -12   6   1       46.62       11.33     97.03 o 
 -11   6   1     1913.61     1992.95     78.59 o 
 -10   6   1      145.10      147.54     41.83 o 
  -9   6   1      126.55      127.41     41.31 o 
  -8   6   1      741.19      945.99     71.14 o 
  -7   6   1     8348.61     8728.93    180.38 o 
  -6   6   1     1083.85     1109.67     52.43 o 
  -5   6   1     1522.60     1700.70     67.90 o 
  -4   6   1        2.86       -0.89     23.69 o 
  -3   6   1      499.13      600.86     49.52 o 
  -2   6   1      648.30      688.91     33.35 o 
  -1   6   1    11657.49    11792.92    205.25 o 
   0   6   1     1170.95     1210.66     33.85 o 
   1   6   1       61.38      146.25     24.54 o 
   2   6   1      354.18      454.35     27.73 o 
   3   6   1     1573.30     1422.33     38.15 o 
   4   6   1      644.60      710.88     32.52 o 
   5   6   1     1903.19     1732.44     50.56 o 
   6   6   1      226.70      223.17     36.02 o 
   7   6   1       78.91       55.12     25.86 o 
   8   6   1       96.43      100.49     35.79 o 
   9   6   1       87.88       94.52     41.11 o 
  10   6   1      121.20       46.64     94.81 o 
  11   6   1       10.73        6.23     98.04 o 
  12   6   1       94.42      166.68     78.64 o 
  13   6   1       73.54      140.23     87.45 o 
 -15   7   1      341.04      274.66     81.70 o 
 -14   7   1      105.72      232.79    160.57 o 
 -13   7   1      160.60      132.73    161.18 o 
 -12   7   1      244.65      117.43    108.86 o 
 -11   7   1      340.91      402.39     50.23 o 
 -10   7   1        2.04       -5.57     36.53 o 
  -9   7   1      621.84      657.95     52.54 o 
  -8   7   1       11.00       46.39     44.37 o 
  -7   7   1      385.18      488.43     66.97 o 
  -6   7   1        0.33      -25.66     37.40 o 
  -5   7   1      373.54      438.70     45.80 o 
  -4   7   1      115.22      164.68     43.33 o 
  -3   7   1     3241.58     3537.82     64.38 o 
  -2   7   1     3567.73     3796.24     77.92 o 
  -1   7   1     2108.88     1927.96     53.53 o 
   0   7   1        8.73       -2.95     21.09 o 
   1   7   1      520.27      548.76     34.23 o 
   2   7   1      622.30      670.06     32.83 o 
   3   7   1     6465.38     6318.70    136.10 o 
   4   7   1     3145.25     2993.62     53.13 o 
   5   7   1        6.03      -24.42     27.68 o 
   6   7   1      204.80      177.74     31.71 o 
   7   7   1      618.85      682.84     52.77 o 
   8   7   1     1109.94     1127.80     79.20 o 
   9   7   1     1090.24     1052.67     92.68 o 
  10   7   1      500.21      631.89    174.89 o 
  11   7   1       15.69       65.70     70.73 o 
  12   7   1       84.60       45.58     56.32 o 
  13   7   1      342.31      324.28     88.70 o 
 -14   8   1       49.38      -48.09    260.83 o 
 -13   8   1      177.50      252.15    120.66 o 
 -12   8   1     1144.62     1606.27    166.89 o 
 -11   8   1      880.45     1186.96     82.34 o 
 -10   8   1      977.75     1096.35     65.41 o 
  -9   8   1       12.50       26.88     36.62 o 
  -8   8   1      662.00      818.48     82.77 o 
  -7   8   1     2738.53     2649.31     96.45 o 
  -6   8   1     5569.98     5527.59    120.96 o 
  -5   8   1      579.49      617.42     52.80 o 
  -4   8   1      257.50      292.52     35.40 o 
  -3   8   1     1267.26     1206.27     42.21 o 
  -2   8   1    10202.84     9757.53    152.73 o 
  -1   8   1     3388.64     3365.13     75.15 o 
   0   8   1      452.86      534.88     34.00 o 
   1   8   1      450.24      503.26     36.30 o 
   2   8   1      996.67     1053.58     83.46 o 
   3   8   1     1564.08     1469.10     45.57 o 
   4   8   1     1123.61     1150.52     47.55 o 
   5   8   1      340.38      402.76     44.35 o 
   6   8   1       86.28      138.14     37.78 o 
   7   8   1       13.91      -17.20     34.73 o 
   8   8   1       56.35       56.95     38.60 o 
   9   8   1        1.72       24.33     48.42 o 
  10   8   1      416.99      344.34    190.43 o 
  11   8   1       36.62      -46.80    166.83 o 
  12   8   1        1.57      145.85    179.94 o 
 -14   9   1      269.32      444.46    140.30 o 
 -13   9   1       30.07      -29.03    121.24 o 
 -12   9   1      485.31      274.58    265.57 o 
 -11   9   1      128.29       65.77     41.85 o 
 -10   9   1      533.85      636.17     87.60 o 
  -9   9   1      242.59      166.84     60.41 o 
  -8   9   1     2852.24     2817.25    106.33 o 
  -7   9   1       10.02      -17.02     46.22 o 
  -6   9   1     2542.75     2593.61     84.22 o 
  -5   9   1        1.86       41.20     38.05 o 
  -4   9   1     1323.37     1398.18     46.80 o 
  -3   9   1      681.76      831.17     42.05 o 
  -2   9   1    13486.89    12501.46    173.22 o 
  -1   9   1       14.01        6.65     21.32 o 
   0   9   1       49.56       50.69     24.38 o 
   1   9   1        2.71       13.84     26.64 o 
   2   9   1     4387.65     3984.53     81.76 o 
   3   9   1      132.78      197.00     35.20 o 
   4   9   1     2746.08     2462.93     67.56 o 
   5   9   1        4.07       40.22     37.59 o 
   6   9   1      943.71     1048.67     88.11 o 
   7   9   1       59.84       21.23     58.37 o 
   8   9   1     1842.60     1851.12    217.45 o 
   9   9   1        0.10       21.52     60.40 o 
  10   9   1      163.07      141.21    191.03 o 
  11   9   1       80.87      133.74    197.49 o 
  12   9   1      312.29      158.55    193.45 o 
 -13  10   1      346.58      286.39    252.46 o 
 -12  10   1      124.01      154.72     73.41 o 
 -11  10   1       16.02       10.65     45.73 o 
 -10  10   1      707.24      692.72     78.45 o 
  -9  10   1      341.59      412.15     69.96 o 
  -8  10   1      737.03      903.68     81.90 o 
  -7  10   1       99.51      112.09     53.97 o 
  -6  10   1       98.33       86.29     45.58 o 
  -5  10   1      138.77      110.55     34.15 o 
  -4  10   1       67.68       49.55     39.82 o 
  -3  10   1        9.68      -24.68     36.16 o 
  -2  10   1     1542.08     1500.18     62.49 o 
  -1  10   1       34.17       44.81     26.41 o 
   0  10   1     1424.73     1344.92     51.77 o 
   1  10   1       21.69        8.40     28.57 o 
   2  10   1       20.03        0.54     30.70 o 
   3  10   1        0.55      -22.02     34.68 o 
   4  10   1     2695.39     2641.24    125.05 o 
   5  10   1        1.51       -6.95     37.08 o 
   6  10   1      436.91      563.94     59.02 o 
   7  10   1        6.08       17.39     89.54 o 
   8  10   1      239.93      366.36    192.95 o 
   9  10   1       18.63        0.74     89.73 o 
  10  10   1      218.21      -87.75    179.33 o 
  11  10   1        0.73     -131.12    179.13 o 
 -12  11   1      691.21      357.25    129.71 o 
 -11  11   1      309.03      298.61     62.30 o 
 -10  11   1      157.81      153.16     50.50 o 
  -9  11   1      451.89      501.10     92.67 o 
  -8  11   1      165.37      150.34     61.70 o 
  -7  11   1      209.89      290.62     64.70 o 
  -6  11   1     1541.82     1534.73     80.47 o 
  -5  11   1       77.17       60.43     44.88 o 
  -4  11   1      324.04      365.01     54.57 o 
  -3  11   1      306.96      373.31     66.82 o 
  -2  11   1      199.31      147.97     38.63 o 
  -1  11   1      125.71      119.92     40.56 o 
   0  11   1        0.36       -8.38     27.47 o 
   1  11   1      244.19      238.99     38.59 o 
   2  11   1       20.94       11.39     33.71 o 
   3  11   1      129.07      115.89     42.03 o 
   4  11   1     1171.31     1344.70     94.64 o 
   5  11   1      918.51     1060.74     86.10 o 
   6  11   1        1.90     -148.11    137.88 o 
   7  11   1      103.55       17.48     97.37 o 
   8  11   1     1294.54     1519.04    153.29 o 
   9  11   1     1286.83      921.47    245.30 o 
  10  11   1       45.51       84.32    202.13 o 
 -12  12   1      346.44      225.12    125.67 o 
 -11  12   1      590.34      597.07     82.93 o 
 -10  12   1      300.61      389.16     71.59 o 
  -9  12   1      768.34      784.81    104.74 o 
  -8  12   1      488.65      576.14    104.65 o 
  -7  12   1      356.99      309.03     68.90 o 
  -6  12   1       22.58        4.61     47.31 o 
  -5  12   1     1266.62     1566.99     86.56 o 
  -4  12   1        0.21      -93.83     48.40 o 
  -3  12   1      645.37      884.95     88.69 o 
  -2  12   1       38.59       83.58     38.06 o 
  -1  12   1      831.44      932.49     62.83 o 
   0  12   1      308.73      350.48     41.55 o 
   1  12   1       31.52       12.15     34.06 o 
   2  12   1      430.69      436.81     52.24 o 
   3  12   1      666.50      692.52     56.25 o 
   4  12   1      532.97      421.30     73.01 o 
   5  12   1       94.86      125.40     57.89 o 
   6  12   1       96.16      173.22    105.80 o 
   7  12   1      665.99      841.64    132.30 o 
   8  12   1      505.96      549.12    127.39 o 
   9  12   1      311.03       18.36    204.35 o 
 -11  13   1       10.09      -60.40     64.57 o 
 -10  13   1      372.54      493.26     82.53 o 
  -9  13   1      789.83      708.95    111.45 o 
  -8  13   1      666.44      626.05    103.74 o 
  -7  13   1     1479.01     1689.02    252.66 o 
  -6  13   1        0.44      -49.22    103.08 o 
  -5  13   1      363.60      439.53     74.42 o 
  -4  13   1      416.17      554.11     85.98 o 
  -3  13   1     3897.01     3827.34    102.22 o 
  -2  13   1      971.13     1051.05     67.99 o 
  -1  13   1      649.43      769.41     61.29 o 
   0  13   1      276.16      283.28     50.76 o 
   1  13   1     1357.35     1466.49     69.38 o 
   2  13   1      607.12      657.44     55.66 o 
   3  13   1     1764.81     1704.69    157.87 o 
   4  13   1        0.17      -89.54     46.59 o 
   5  13   1       51.47        5.59     59.06 o 
   6  13   1        8.21     -112.96     97.84 o 
   7  13   1      385.15      513.49    128.80 o 
   8  13   1        0.62      133.22    132.03 o 
 -10  14   1      128.17      136.29    100.56 o 
  -9  14   1       20.67      154.32    132.33 o 
  -8  14   1       46.02      109.74    140.00 o 
  -7  14   1     1696.55     1872.80    216.25 o 
  -6  14   1      175.45       89.57    120.23 o 
  -5  14   1      162.26      156.05     51.90 o 
  -4  14   1      107.16      104.61     44.27 o 
  -3  14   1       92.39      153.74     48.10 o 
  -2  14   1       80.96       67.78     41.83 o 
  -1  14   1      340.42      354.64     66.71 o 
   0  14   1       23.45        2.60     40.81 o 
   1  14   1      148.28      186.62     45.41 o 
   2  14   1        3.05      -81.72     40.86 o 
   3  14   1       71.93      -51.06     54.11 o 
   4  14   1        9.65      -35.25     57.26 o 
   5  14   1      388.62      333.20     77.81 o 
   6  14   1       14.39       55.87    111.66 o 
   7  14   1      374.10      421.60    134.85 o 
  -9  15   1      663.06      589.64    170.05 o 
  -8  15   1        0.05      170.46    145.85 o 
  -7  15   1     1232.68     1081.24    191.03 o 
  -6  15   1       43.26       56.46     48.08 o 
  -5  15   1      170.61      106.03     58.56 o 
  -4  15   1        6.10       52.98     50.75 o 
  -3  15   1     4104.13     3673.17    138.73 o 
  -2  15   1      213.25      194.65    124.06 o 
  -1  15   1      275.18      188.89     67.33 o 
   0  15   1       43.90       85.86     60.42 o 
   1  15   1     1743.44     1718.57     98.33 o 
   2  15   1      245.09      161.21    108.89 o 
   3  15   1     1635.23     1571.78    110.35 o 
   4  15   1       20.83      -47.03     62.38 o 
   5  15   1      180.25       59.72    115.90 o 
  -7  16   1        4.81       -7.39     72.22 o 
  -6  16   1        0.89      -41.96     50.42 o 
  -5  16   1      113.02        8.77     57.40 o 
  -4  16   1      180.98      169.91     62.17 o 
  -3  16   1      625.24      573.08     82.02 o 
  -2  16   1      100.86       97.64     62.10 o 
  -1  16   1      300.63      110.15    162.59 o 
   0  16   1      355.49      200.83     72.31 o 
   1  16   1      986.71      925.18    125.07 o 
   2  16   1      475.88      600.38     94.11 o 
   3  16   1        5.48      -90.98     65.52 o 
   0 -17   2       41.27       41.67     58.47 o 
   1 -17   2        8.46       29.68     58.24 o 
   2 -17   2     1379.22     1537.81    104.21 o 
   3 -17   2      444.51      294.58     67.36 o 
  -4 -16   2       65.51       70.33     75.25 o 
  -3 -16   2       10.07       70.33     61.34 o 
  -2 -16   2       73.14      100.89     60.77 o 
  -1 -16   2       18.52        8.38     60.84 o 
   0 -16   2        1.67      -43.75     51.71 o 
   1 -16   2      329.71      290.60    115.38 o 
   2 -16   2      819.88      796.20     77.04 o 
   3 -16   2      341.29      364.98    100.23 o 
   4 -16   2      184.50      351.64    100.81 o 
   5 -16   2      291.61      171.40    167.93 o 
   6 -16   2      269.32      277.59     52.71 o 
   7 -16   2      875.43      772.34     76.44 o 
  -6 -15   2       62.94        3.43    125.67 o 
  -5 -15   2        2.50      -17.04     94.20 o 
  -4 -15   2      565.02      616.09     79.96 o 
  -3 -15   2     1178.38     1134.17     93.50 o 
  -2 -15   2      225.40      267.58     64.71 o 
  -1 -15   2      475.00      434.51     68.56 o 
   0 -15   2        3.09       16.97     50.29 o 
   1 -15   2       53.47       26.43     50.38 o 
   2 -15   2      488.43      727.43    112.80 o 
   3 -15   2     1598.28     1624.18    141.62 o 
   4 -15   2       22.90      -65.79     90.78 o 
   5 -15   2      184.24       45.38     86.64 o 
   6 -15   2        0.29       22.49     40.77 o 
   7 -15   2       44.17       42.20     42.55 o 
   8 -15   2        4.99        5.90     39.72 o 
  -7 -14   2        5.56      -59.94    100.91 o 
  -6 -14   2        0.89      -70.95     98.84 o 
  -5 -14   2      696.33      574.53     70.99 o 
  -4 -14   2      208.81      200.57     61.88 o 
  -3 -14   2      757.93      779.56     79.04 o 
  -2 -14   2      142.23       94.74     56.96 o 
  -1 -14   2       56.78       72.17     42.99 o 
   0 -14   2       14.77       21.88     44.41 o 
   1 -14   2     2329.74     2242.55    148.97 o 
   2 -14   2       71.50       63.51    102.88 o 
   3 -14   2      696.79      725.82    107.35 o 
   4 -14   2       19.41       44.16     73.99 o 
   5 -14   2      317.78      398.54    151.39 o 
   6 -14   2        0.14      -29.88     39.93 o 
   7 -14   2     2397.13     2211.98     85.23 o 
   8 -14   2       64.10       56.04     59.66 o 
   9 -14   2      511.43      475.86     75.55 o 
  10 -14   2       25.68       36.92    126.88 o 
  -9 -13   2      366.29      634.61    136.50 o 
  -8 -13   2        5.09       23.56    141.81 o 
  -7 -13   2      252.36      240.51    113.99 o 
  -6 -13   2       12.25       13.76     61.57 o 
  -5 -13   2        1.84      -23.99     60.77 o 
  -4 -13   2        0.46      -31.67     43.63 o 
  -3 -13   2      657.22      711.04     67.47 o 
  -2 -13   2       40.29       22.21     39.06 o 
  -1 -13   2      193.54      147.97     57.74 o 
   0 -13   2        5.24      -18.33     34.64 o 
   1 -13   2      115.60      127.99     74.91 o 
   2 -13   2        1.44      -98.25     64.12 o 
   3 -13   2     1012.35      970.93    109.17 o 
   4 -13   2      249.98      161.41     82.00 o 
   5 -13   2      479.70      588.86     98.82 o 
   6 -13   2       67.12       61.44     40.87 o 
   7 -13   2      442.61      422.43     56.59 o 
   8 -13   2       14.81      -12.88     85.35 o 
   9 -13   2      329.88      247.97     43.83 o 
  10 -13   2        1.03       15.73    112.36 o 
  11 -13   2        7.92       43.57    114.58 o 
 -10 -12   2       12.26      231.93    104.53 o 
  -9 -12   2     1522.72     1525.17    160.24 o 
  -8 -12   2      110.44      200.08    108.28 o 
  -7 -12   2      924.17      890.47    132.91 o 
  -6 -12   2      118.15      112.56     68.75 o 
  -5 -12   2     1073.39     1184.42     83.36 o 
  -4 -12   2      519.56      558.09     63.08 o 
  -3 -12   2     3096.40     2894.90     80.83 o 
  -2 -12   2      508.92      512.60     48.79 o 
  -1 -12   2      197.59      201.06     39.88 o 
   0 -12   2       13.58        5.77     39.26 o 
   1 -12   2     4420.93     4103.03    162.53 o 
   2 -12   2     1206.16     1281.06    112.23 o 
   3 -12   2     2162.62     2009.42    126.90 o 
   4 -12   2      475.03      575.49     91.90 o 
   5 -12   2      329.53      302.28     84.84 o 
   6 -12   2      252.66      209.72     41.31 o 
   7 -12   2     1424.15     1495.39    161.28 o 
   8 -12   2     1070.80     1043.16    122.64 o 
   9 -12   2      112.95       96.40     40.27 o 
  10 -12   2       86.86      217.05    118.21 o 
  11 -12   2       18.69      288.46    125.67 o 
 -11 -11   2      396.12      790.35    238.03 o 
 -10 -11   2       30.89      231.19    139.69 o 
  -9 -11   2      298.26      473.69    111.30 o 
  -8 -11   2      366.93      454.92    111.81 o 
  -7 -11   2     1064.69     1188.97    136.11 o 
  -6 -11   2      507.82      532.31     67.20 o 
  -5 -11   2      148.21       91.17     38.27 o 
  -4 -11   2       76.42       30.45     29.21 o 
  -3 -11   2     1111.24     1206.22     61.89 o 
  -2 -11   2      471.24      507.96     45.49 o 
  -1 -11   2      277.06      399.12     50.90 o 
   0 -11   2      941.56     1060.77     61.49 o 
   1 -11   2       35.75       76.49     37.95 o 
   2 -11   2        0.36      -16.39     46.84 o 
   3 -11   2      167.08      247.94     75.53 o 
   4 -11   2      192.72      164.62     74.18 o 
   5 -11   2      458.47      460.23     88.88 o 
   6 -11   2     1281.50     1314.32     72.58 o 
   7 -11   2       22.07       47.79     61.39 o 
   8 -11   2      345.08      259.11     38.07 o 
   9 -11   2       50.94       11.87     34.81 o 
  10 -11   2      181.47      289.68    120.03 o 
  11 -11   2      257.32       14.73     61.93 o 
 -12 -10   2       14.97       55.68    171.47 o 
 -11 -10   2        1.39      386.96    142.72 o 
 -10 -10   2      862.42      972.96    129.02 o 
  -9 -10   2     1281.60     1479.13    213.93 o 
  -8 -10   2     1049.81     1108.66    130.82 o 
  -7 -10   2      779.70      961.92    129.35 o 
  -6 -10   2      102.00       93.73     38.06 o 
  -5 -10   2     1137.58     1308.71     70.27 o 
  -4 -10   2     7621.51     6879.36    289.91 o 
  -3 -10   2     1602.07     1574.36     58.14 o 
  -2 -10   2     1627.87     1610.25     55.94 o 
  -1 -10   2       59.51       25.26     43.85 o 
   0 -10   2     2804.18     2569.72     74.97 o 
   1 -10   2     2947.39     2716.61     72.99 o 
   2 -10   2     7259.02     7025.46    162.09 o 
   3 -10   2       97.34      123.60     48.37 o 
   4 -10   2       57.82      127.67     47.35 o 
   5 -10   2      392.51      440.18     80.83 o 
   6 -10   2     2090.86     2274.50     72.13 o 
   7 -10   2      709.43      767.83     60.89 o 
   8 -10   2     1523.62     1533.14     99.79 o 
   9 -10   2       81.76       56.29     69.67 o 
  10 -10   2       24.67       22.19     68.18 o 
  11 -10   2      425.41      509.35    128.30 o 
 -12  -9   2        7.30       65.36    180.95 o 
 -11  -9   2       14.43      261.51     91.42 o 
 -10  -9   2       34.06      174.82     87.09 o 
  -9  -9   2        5.59      -49.02     51.98 o 
  -8  -9   2       58.86       77.36     59.53 o 
  -7  -9   2        3.00       45.19     45.44 o 
  -6  -9   2      648.13      653.64     48.30 o 
  -5  -9   2      331.84      368.67     34.55 o 
  -4  -9   2      716.54      800.11     43.13 o 
  -3  -9   2       54.70       52.94     23.50 o 
  -2  -9   2      132.67      105.06     30.88 o 
  -1  -9   2      102.11       73.77     35.12 o 
   0  -9   2     7569.91     7797.57    135.94 o 
   1  -9   2      134.08      116.82     30.89 o 
   2  -9   2      602.79      729.82     56.83 o 
   3  -9   2       40.49       16.52     26.65 o 
   4  -9   2     1480.24     1578.86     52.84 o 
   5  -9   2       53.76       82.66     20.41 o 
   6  -9   2     4825.48     4900.42     93.84 o 
   7  -9   2      133.97      137.99     37.00 o 
   8  -9   2      127.28      129.38     33.30 o 
   9  -9   2        5.79       16.66     30.25 o 
  10  -9   2     1283.57     1370.91    138.38 o 
  11  -9   2       81.92        9.68     98.84 o 
  14  -9   2        0.46        7.06     47.81 o 
 -13  -8   2       14.98      272.53    173.28 o 
 -12  -8   2      185.84      219.97     80.02 o 
 -11  -8   2       11.20      108.28     59.63 o 
 -10  -8   2     1729.32     1833.30     93.86 o 
  -9  -8   2      182.30      177.36     42.39 o 
  -8  -8   2       12.74       47.35     37.00 o 
  -7  -8   2       24.19      -21.07     30.13 o 
  -6  -8   2      608.32      603.39     45.03 o 
  -5  -8   2       63.86       86.51     26.49 o 
  -4  -8   2     2641.30     2395.87     50.66 o 
  -3  -8   2      370.69      506.47     27.92 o 
  -2  -8   2      452.18      510.80     60.41 o 
  -1  -8   2       29.59       10.89     29.43 o 
   0  -8   2       45.30      -27.27     26.58 o 
   1  -8   2      246.92      378.89     32.72 o 
   2  -8   2     7804.58     7706.54    126.06 o 
   3  -8   2      862.60      844.85     38.89 o 
   4  -8   2     1555.76     1582.32     48.55 o 
   5  -8   2        1.54       -8.58     23.83 o 
   6  -8   2     3693.65     3858.81     72.23 o 
   7  -8   2      197.37      221.30     28.76 o 
   8  -8   2     2940.45     2665.80     56.92 o 
   9  -8   2        9.82      -69.86     34.93 o 
  10  -8   2       11.06        9.86     63.14 o 
  11  -8   2        5.73      113.57    102.07 o 
  12  -8   2      490.42      712.29    165.01 o 
  13  -8   2       55.76       70.40     48.62 o 
  14  -8   2        6.20       20.17     51.84 o 
 -13  -7   2       84.52      206.13     80.96 o 
 -12  -7   2      212.35      248.67     77.08 o 
 -11  -7   2       34.19      122.66     76.98 o 
 -10  -7   2      316.36      286.45     56.93 o 
  -9  -7   2      408.84      349.99     57.31 o 
  -8  -7   2      609.85      668.04     50.84 o 
  -7  -7   2        2.57      -51.10     37.82 o 
  -6  -7   2      241.14      246.49     31.47 o 
  -5  -7   2       12.71        3.05     22.26 o 
  -4  -7   2     2608.09     3001.24     52.91 o 
  -3  -7   2       81.62       59.25     14.74 o 
  -2  -7   2     2898.86     3207.47     53.96 o 
  -1  -7   2       83.41      238.69     33.37 o 
   0  -7   2        5.11      118.24     28.90 o 
   1  -7   2      619.69      790.84     77.95 o 
   2  -7   2     4552.12     4565.39     83.54 o 
   3  -7   2     1654.30     1889.29     49.78 o 
   4  -7   2      827.75     1116.36     31.48 o 
   5  -7   2      465.21      524.86     44.90 o 
   6  -7   2     4822.46     4824.81     74.21 o 
   7  -7   2     1868.98     1959.28     45.74 o 
   8  -7   2     1323.26     1325.30     41.40 o 
   9  -7   2        1.91      -28.72     35.39 o 
  10  -7   2     1146.63     1151.65     94.57 o 
  11  -7   2     2810.58     2696.73     92.98 o 
  12  -7   2      926.86      948.81    260.93 o 
  13  -7   2       92.78      168.49     52.26 o 
  14  -7   2       30.38       65.13    114.48 o 
 -14  -6   2      251.23      238.36     99.85 o 
 -13  -6   2        0.15        8.72     63.76 o 
 -12  -6   2      147.31      124.47     81.60 o 
 -11  -6   2      423.89      462.21     75.04 o 
 -10  -6   2     2105.98     2054.78    136.13 o 
  -9  -6   2      108.96       75.38     42.65 o 
  -8  -6   2       25.78      -17.29     33.13 o 
  -7  -6   2       84.84       24.16     26.83 o 
  -6  -6   2     1696.21     1532.64     42.48 o 
  -5  -6   2       30.69      -17.13     23.38 o 
  -4  -6   2     2744.30     2557.39     46.09 o 
  -3  -6   2      516.38      747.37     30.13 o 
  -2  -6   2     3455.78     3755.69     58.13 o 
  -1  -6   2     1179.71     1219.21     44.03 o 
   0  -6   2      174.10      220.36     28.19 o 
   1  -6   2      236.96      170.28     34.16 o 
   2  -6   2      817.13     1123.80     40.70 o 
   3  -6   2     1743.85     2269.10     51.37 o 
   4  -6   2        5.75        2.10     14.09 o 
   5  -6   2        0.10        7.25     21.92 o 
   6  -6   2      207.23      264.86     23.18 o 
   7  -6   2      259.65      321.27     26.47 o 
   8  -6   2      272.92      286.64     27.89 o 
   9  -6   2       40.30       41.88     36.76 o 
  10  -6   2      350.92      332.46     44.60 o 
  11  -6   2      409.08      464.85     54.71 o 
  12  -6   2       20.77       49.01     58.30 o 
  13  -6   2       51.71      110.17     61.73 o 
  14  -6   2      161.84      137.48     58.07 o 
  15  -6   2      313.22      394.83    224.32 o 
 -14  -5   2       21.37       49.53     69.42 o 
 -13  -5   2       10.01        6.83    113.47 o 
 -12  -5   2       33.36       44.46     63.55 o 
 -11  -5   2      227.76      173.84     51.09 o 
 -10  -5   2        4.13       12.08     42.24 o 
  -9  -5   2       81.88       67.88     46.86 o 
  -8  -5   2      216.56      170.57     44.44 o 
  -7  -5   2        5.13       14.45     15.91 o 
  -6  -5   2      103.01       82.99     20.68 o 
  -5  -5   2     5659.29     5414.79     70.47 o 
  -4  -5   2       63.88      113.26     19.68 o 
  -3  -5   2      761.49      806.86     28.37 o 
  -2  -5   2      230.74      345.25     23.51 o 
  -1  -5   2     2731.20     2665.03     47.92 o 
   0  -5   2     1348.40     1167.49     38.42 o 
   1  -5   2     3374.17     3265.51     78.74 o 
   2  -5   2       27.79        6.65     19.72 o 
   3  -5   2       21.91       34.88     12.28 o 
   4  -5   2        3.37      -32.01     16.15 o 
   5  -5   2     2254.83     2058.36     49.93 o 
   6  -5   2      413.01      409.06     29.58 o 
   7  -5   2       53.06       28.98     19.57 o 
   8  -5   2      481.97      488.40     30.32 o 
   9  -5   2       48.65       62.01     21.70 o 
  10  -5   2      156.99       52.14     41.76 o 
  11  -5   2      983.34      980.43    288.77 o 
  12  -5   2      161.56      265.66     54.34 o 
  13  -5   2      114.47      116.32    125.17 o 
  14  -5   2       24.87      372.79    168.04 o 
  15  -5   2      264.83      759.29    210.40 o 
 -15  -4   2      603.28      674.84    103.33 o 
 -14  -4   2        0.30       66.95     76.25 o 
 -13  -4   2       47.16       14.89     84.42 o 
 -12  -4   2       56.99       -3.43     58.42 o 
 -11  -4   2     1817.88     1633.52     76.76 o 
 -10  -4   2       56.87       96.24     65.71 o 
  -9  -4   2     2677.60     2610.62    109.34 o 
  -8  -4   2      326.65      275.26     44.84 o 
  -7  -4   2      746.40      819.76     77.55 o 
  -6  -4   2      132.49      173.16     18.44 o 
  -5  -4   2     8814.37     8234.51    100.71 o 
  -4  -4   2     1403.12     1308.21     30.81 o 
  -3  -4   2      454.00      534.77     23.68 o 
  -2  -4   2      222.07      249.73     35.99 o 
  -1  -4   2      963.76     1045.13     37.54 o 
   0  -4   2        0.97       -1.13     24.05 o 
   1  -4   2        5.03        1.11     35.93 o 
   2  -4   2        0.54      -23.59     12.82 o 
   3  -4   2       39.86       96.17     12.86 o 
   4  -4   2      703.10      726.67     25.31 o 
   5  -4   2      554.17      554.21     30.05 o 
   6  -4   2     1443.81     1406.11     39.54 o 
   7  -4   2        2.30        6.03     15.16 o 
   8  -4   2       12.70       19.94     17.04 o 
   9  -4   2       22.62       50.12     23.72 o 
  10  -4   2      250.40      250.80     48.67 o 
  11  -4   2      137.91      183.20     51.11 o 
  12  -4   2      112.92      170.39     53.92 o 
  13  -4   2       13.66       48.32     52.20 o 
  14  -4   2      162.90      156.68    170.76 o 
  15  -4   2      365.39      512.98    102.78 o 
 -15  -3   2        3.52       82.61     73.13 o 
 -14  -3   2       46.15      105.05     68.82 o 
 -13  -3   2       35.54      -35.86     82.40 o 
 -12  -3   2       93.31       29.21     58.70 o 
 -11  -3   2      768.54      908.83     90.94 o 
 -10  -3   2       30.72        1.12     36.07 o 
  -9  -3   2       46.70       41.48     36.31 o 
  -8  -3   2      143.54       94.89     34.59 o 
  -7  -3   2      117.81       86.99     24.86 o 
  -6  -3   2     1054.08     1042.14     34.92 o 
  -5  -3   2     7433.03     6911.99     77.45 o 
  -4  -3   2       56.57       61.13     15.33 o 
  -3  -3   2        9.50        2.25     13.89 o 
  -2  -3   2      827.23      850.62     27.88 o 
  -1  -3   2     7121.04     6979.92     79.67 o 
   0  -3   2     1068.01     1204.48     39.54 o 
   1  -3   2     2731.27     3098.43     59.91 o 
   2  -3   2       54.95       48.19     11.09 o 
   3  -3   2     1619.19     1726.90     39.75 o 
   4  -3   2      617.35      610.23     31.80 o 
   5  -3   2    11291.13    10673.40    110.14 o 
   6  -3   2      681.50      710.67     28.25 o 
   7  -3   2      663.26      643.84     27.88 o 
   8  -3   2       28.72       20.48     17.11 o 
   9  -3   2      838.32      860.63     91.98 o 
  10  -3   2      280.34      176.12     47.41 o 
  11  -3   2      739.42      771.03    200.61 o 
  12  -3   2       95.07       84.80     75.85 o 
  13  -3   2        0.89       16.03     50.88 o 
  14  -3   2       46.31        5.92    124.87 o 
  15  -3   2       90.26      106.03    102.48 o 
 -15  -2   2     1285.75     1279.00    375.00 o 
 -14  -2   2      257.48      463.21     81.23 o 
 -13  -2   2       10.02       24.08     58.17 o 
 -12  -2   2        0.10       10.11     54.38 o 
 -11  -2   2     3721.40     3022.34     97.46 o 
 -10  -2   2     1745.08     1511.90     69.80 o 
  -9  -2   2      274.35      245.58     41.53 o 
  -8  -2   2      287.86      263.98     42.24 o 
  -7  -2   2     1170.56      994.97     39.93 o 
  -6  -2   2      627.65      641.61     44.17 o 
  -5  -2   2      425.68      355.41     23.75 o 
  -4  -2   2       24.83       45.95     15.06 o 
  -3  -2   2      541.69      620.77     32.09 o 
  -2  -2   2      742.63      756.97     44.19 o 
  -1  -2   2    11897.05    11064.50     99.39 o 
   0  -2   2     2415.64     2705.16     37.43 o 
   1  -2   2     2341.37     2682.86     50.09 o 
   2  -2   2      882.04      861.76     27.13 o 
   3  -2   2     2947.80     3009.08     48.21 o 
   4  -2   2      366.09      449.63     22.82 o 
   5  -2   2     1969.18     2092.78     42.79 o 
   6  -2   2       17.17        3.90     14.49 o 
   7  -2   2     4668.38     4437.58     65.72 o 
   8  -2   2      199.04      190.21     25.01 o 
   9  -2   2       67.82      124.36     85.33 o 
  10  -2   2     2397.00     2351.12     95.58 o 
  11  -2   2     1486.00     1437.91    286.65 o 
  12  -2   2        0.42       -0.20     50.57 o 
  13  -2   2       12.24       -8.43     59.71 o 
  14  -2   2      490.78      585.50    272.73 o 
  15  -2   2      461.82      473.10    214.23 o 
 -15  -1   2       73.71      185.31    207.57 o 
 -14  -1   2        0.11       58.73     64.30 o 
 -13  -1   2      590.92      603.13     82.00 o 
 -12  -1   2     1139.79     1155.23    220.79 o 
 -11  -1   2     3302.69     3063.95     94.88 o 
 -10  -1   2     1559.00     1427.29     62.86 o 
  -9  -1   2      816.09      940.53     56.67 o 
  -8  -1   2     2460.51     2142.30     53.76 o 
  -7  -1   2     3576.78     3159.05     63.64 o 
  -6  -1   2     8264.01     7629.70     94.87 o 
  -5  -1   2      733.02      638.54     36.25 o 
  -4  -1   2     2719.69     2401.80     40.11 o 
  -3  -1   2        7.94      -26.99     13.50 o 
  -2  -1   2       13.07       -0.52     14.13 o 
  -1  -1   2      416.04      388.62     21.53 o 
   0  -1   2     5150.58     5419.31     64.79 o 
   1  -1   2     3859.44     3792.80     39.70 o 
   2  -1   2    30260.78    27184.39    477.97 o 
   3  -1   2    11038.90    10364.07    206.42 o 
   4  -1   2      473.87      426.23     29.54 o 
   5  -1   2      398.93      458.35     31.61 o 
   6  -1   2    20584.59    19544.51    291.82 o 
   7  -1   2     6785.27     6516.96    154.14 o 
   8  -1   2      617.47      730.20     77.16 o 
   9  -1   2       96.53       77.64     44.66 o 
  10  -1   2     5646.65     4987.53    152.91 o 
  11  -1   2     1333.74     1151.88    204.04 o 
  12  -1   2     1041.10      997.70    302.89 o 
  13  -1   2      373.24      332.37     71.42 o 
  14  -1   2      229.52      196.59    117.40 o 
  15  -1   2      294.51      356.85    179.13 o 
 -16   0   2      837.87      958.32    267.59 o 
 -15   0   2        4.28      125.57     66.52 o 
 -14   0   2       60.94      171.44     68.14 o 
 -13   0   2       38.08       10.58     64.55 o 
 -12   0   2      503.35      569.75     72.64 o 
 -11   0   2      141.09      104.07     39.35 o 
 -10   0   2      597.49      623.77     52.69 o 
  -9   0   2      395.06      416.76     52.44 o 
  -8   0   2        9.81       29.12     20.10 o 
  -7   0   2        0.58      -29.96     19.32 o 
  -6   0   2      601.77      668.33     50.45 o 
  -5   0   2     3769.25     3597.48     60.37 o 
  -4   0   2     5464.62     5199.92    129.52 o 
  -3   0   2      292.07      287.77     20.54 o 
  -2   0   2       72.49      109.14     15.02 o 
  -1   0   2      102.22       72.53     12.01 o 
   0   0   2      552.93      504.01     13.25 o 
   1   0   2     1650.17     1328.23     18.51 o 
   2   0   2      725.54      685.90     33.18 o 
   3   0   2      383.25      463.93     19.02 o 
   4   0   2    11750.28    11043.35    118.21 o 
   5   0   2      206.44      303.37     20.52 o 
   6   0   2       17.75       36.92     18.03 o 
   7   0   2     1465.14     1280.14     34.17 o 
   8   0   2     4553.87     4168.28     83.61 o 
   9   0   2       44.61       59.03     29.28 o 
  10   0   2     2852.38     2773.84     80.82 o 
  11   0   2      298.34      356.70     67.29 o 
  12   0   2      917.79      800.59    120.63 o 
  13   0   2       12.45       71.74     57.82 o 
  14   0   2     1432.67     1302.24    158.55 o 
  15   0   2      115.25      182.19    123.56 o 
 -16   1   2      262.14     1000.35    243.88 o 
 -15   1   2        1.68       72.10     81.19 o 
 -14   1   2      100.06      102.62     99.55 o 
 -13   1   2        2.34      -23.79     49.09 o 
 -12   1   2     2048.29     1744.99    168.84 o 
 -11   1   2       94.60       51.29     36.69 o 
 -10   1   2     1259.58     1176.57     65.35 o 
  -9   1   2        5.72        4.13     20.65 o 
  -8   1   2      463.20      459.33     25.09 o 
  -7   1   2      394.60      463.99     23.55 o 
  -6   1   2    13569.75    13255.72    144.82 o 
  -5   1   2      976.39      885.76     24.43 o 
  -4   1   2       49.25       45.63     10.78 o 
  -3   1   2      331.73      327.89     21.29 o 
  -2   1   2     2872.67     3317.15     44.23 o 
  -1   1   2      411.12      490.51     26.12 o 
   0   1   2     3788.10     3922.08     51.20 o 
   1   1   2      145.97      178.96     11.03 o 
   2   1   2     4890.42     5050.82     71.32 o 
   3   1   2     2231.65     2036.26     27.90 o 
   4   1   2    14585.22    14163.28    162.82 o 
   5   1   2     2396.05     2307.52     42.32 o 
   6   1   2        5.59      -16.90     17.77 o 
   7   1   2      130.37      152.96     20.99 o 
   8   1   2     2264.50     2076.99     51.90 o 
   9   1   2        1.03      -30.81     31.80 o 
  10   1   2     1253.87     1215.28     84.42 o 
  11   1   2      203.21      116.75     79.18 o 
  12   1   2        9.37      -22.86     57.26 o 
  13   1   2        0.78       -2.63     60.98 o 
  14   1   2       23.10       70.66     66.94 o 
  15   1   2       37.78      168.34     80.93 o 
 -16   2   2      130.23      567.25    226.33 o 
 -15   2   2       31.78      -34.65     57.53 o 
 -14   2   2       20.34       15.71     65.86 o 
 -13   2   2        3.58      -29.91     48.17 o 
 -12   2   2       52.06      -51.22     36.25 o 
 -11   2   2        2.37       12.30     33.48 o 
 -10   2   2      470.01      474.07     42.49 o 
  -9   2   2        0.21       13.58     18.91 o 
  -8   2   2      268.80      361.03     35.27 o 
  -7   2   2       25.59       34.67     16.41 o 
  -6   2   2      234.07      165.18     29.49 o 
  -5   2   2      774.24      835.63     56.14 o 
  -4   2   2      195.78      147.18     16.98 o 
  -3   2   2      115.04      112.15     22.62 o 
  -2   2   2      627.15      713.23     72.81 o 
  -1   2   2      747.40      874.62     27.03 o 
   0   2   2     2238.85     2436.72     46.43 o 
   1   2   2      718.52      663.93     51.18 o 
   2   2   2      258.60      293.38     14.83 o 
   3   2   2     2029.19     1791.65     30.26 o 
   4   2   2    12947.05    12669.26    114.80 o 
   5   2   2      374.12      319.92     32.72 o 
   6   2   2      504.23      553.30     31.24 o 
   7   2   2     1087.70     1067.52    109.26 o 
   8   2   2     2453.83     2247.83     68.08 o 
   9   2   2     1090.46     1225.88    207.07 o 
  10   2   2     2698.83     2464.62    142.32 o 
  11   2   2       31.53       87.05     59.99 o 
  12   2   2      109.24       69.09    165.82 o 
  13   2   2      375.40      390.76     81.95 o 
  14   2   2     1176.04     1161.07    115.69 o 
  15   2   2      486.59      682.64    120.63 o 
 -16   3   2      392.29      480.95    213.83 o 
 -15   3   2      135.58      206.15     83.21 o 
 -14   3   2        2.71       36.14     54.05 o 
 -13   3   2      194.61      152.05     77.66 o 
 -12   3   2     1445.15     1324.38    113.60 o 
 -11   3   2      895.56      945.81     63.73 o 
 -10   3   2      717.37      728.04     37.87 o 
  -9   3   2       15.01        2.06     21.33 o 
  -8   3   2      218.85      202.91     34.40 o 
  -7   3   2     1337.12     1288.69     52.16 o 
  -6   3   2    12053.64    12497.56    207.60 o 
  -5   3   2     2806.34     2693.50     74.88 o 
  -4   3   2       15.52        7.89     27.12 o 
  -3   3   2      279.95      417.01     38.41 o 
  -2   3   2     9059.00    10185.79    178.56 o 
  -1   3   2    12143.59    12489.07    240.66 o 
   0   3   2     2933.19     2913.19     55.42 o 
   1   3   2     2013.59     2108.52     34.20 o 
   2   3   2     1015.75     1057.34     24.77 o 
   3   3   2     1564.59     1441.60     27.65 o 
   4   3   2     1337.34     1341.47     33.09 o 
   5   3   2     2012.39     1810.33     31.02 o 
   6   3   2       35.78       56.09     15.89 o 
   7   3   2       24.15       15.42     44.62 o 
   8   3   2       54.15       -6.99     42.30 o 
   9   3   2        7.60      -54.80     49.46 o 
  10   3   2      115.16      121.63     60.74 o 
  11   3   2      711.82      781.84     89.36 o 
  12   3   2       86.18      110.11     65.84 o 
  13   3   2      110.48      139.59     72.04 o 
  14   3   2      377.77      210.18    129.41 o 
 -15   4   2       13.44      104.79     70.50 o 
 -14   4   2      214.77      240.11     59.86 o 
 -13   4   2      281.75      234.09     92.89 o 
 -12   4   2      108.99       50.71     55.00 o 
 -11   4   2      508.43      532.83     70.35 o 
 -10   4   2      128.67      139.61     23.99 o 
  -9   4   2       76.23       72.96     34.45 o 
  -8   4   2     1142.10     1221.88     55.09 o 
  -7   4   2     1706.05     2023.33     71.38 o 
  -6   4   2     3239.23     3273.71     89.71 o 
  -5   4   2      878.45     1095.63     54.10 o 
  -4   4   2      251.56      250.43     38.97 o 
  -3   4   2      390.32      478.09     42.56 o 
  -2   4   2     1449.63     1354.51     32.00 o 
  -1   4   2     3044.35     3159.61     79.11 o 
   0   4   2        0.43      -10.24     21.64 o 
   1   4   2       30.77       35.08     24.73 o 
   2   4   2       28.17       18.96     12.71 o 
   3   4   2     9389.01     9018.04     98.78 o 
   4   4   2      895.79      862.15     25.30 o 
   5   4   2     2828.41     2490.14     39.32 o 
   6   4   2       34.04       38.25     16.79 o 
   7   4   2      938.25      898.77     33.38 o 
   8   4   2      309.56      285.31     46.63 o 
   9   4   2     3415.91     3351.91    130.38 o 
  10   4   2       89.92      186.11     94.10 o 
  11   4   2      227.20      210.26     66.02 o 
  12   4   2       13.10       -7.26     63.20 o 
  13   4   2       91.77      219.29     78.58 o 
  14   4   2        0.40       48.27     84.62 o 
 -15   5   2      556.95      555.93    308.94 o 
 -14   5   2        4.25      -46.32     46.60 o 
 -13   5   2      780.55      695.14    121.10 o 
 -12   5   2      493.28      510.65     46.43 o 
 -11   5   2     6368.57     6836.23    248.01 o 
 -10   5   2       11.29      -12.84     36.76 o 
  -9   5   2       10.45       33.51     33.62 o 
  -8   5   2       11.49       13.24     29.45 o 
  -7   5   2     7926.88     8517.39    175.20 o 
  -6   5   2     1558.01     1692.16     68.41 o 
  -5   5   2     5006.04     5489.48    165.41 o 
  -4   5   2      283.20      430.39     57.46 o 
  -3   5   2       62.54      210.59     90.98 o 
  -2   5   2        3.50      -14.47     15.90 o 
  -1   5   2     3048.69     3186.30     65.19 o 
   0   5   2       74.70      128.54     27.31 o 
   1   5   2      147.81      214.80     24.69 o 
   2   5   2      115.12      152.16     23.66 o 
   3   5   2     1191.97     1171.55     36.37 o 
   4   5   2       94.40       95.17     19.67 o 
   5   5   2     1377.21     1264.93     41.42 o 
   6   5   2        9.17       -6.36     18.03 o 
   7   5   2      731.66      754.22     44.36 o 
   8   5   2      106.76       80.51     37.54 o 
   9   5   2        6.70       44.45     58.82 o 
  10   5   2       44.20       71.32     60.55 o 
  11   5   2      265.13      310.31     76.91 o 
  12   5   2       76.36      134.19     96.93 o 
  13   5   2        3.79      168.29     77.03 o 
  14   5   2      231.96      199.65    188.21 o 
 -15   6   2      197.02      190.21     76.25 o 
 -14   6   2       16.33        4.94     97.59 o 
 -13   6   2     1801.64     1945.79    263.45 o 
 -12   6   2      170.14      238.26     72.82 o 
 -11   6   2      100.75      155.64     48.81 o 
 -10   6   2      267.55      278.63     49.89 o 
  -9   6   2     3534.34     3559.67     98.59 o 
  -8   6   2       58.72       51.65     57.05 o 
  -7   6   2     8128.15     8641.01    182.32 o 
  -6   6   2     1133.37     1309.10     76.39 o 
  -5   6   2      375.04      484.41     72.32 o 
  -4   6   2        1.52       54.83     36.00 o 
  -3   6   2    13740.21    15479.96    276.22 o 
  -2   6   2      289.68      335.33     33.04 o 
  -1   6   2    14752.65    15095.74    209.86 o 
   0   6   2        6.62       -8.60     19.02 o 
   1   6   2      103.25      132.74     24.93 o 
   2   6   2     1839.74     1741.12     45.63 o 
   3   6   2     8680.88     8500.81    216.53 o 
   4   6   2     1372.47     1314.56     39.34 o 
   5   6   2     2641.13     2396.75     51.73 o 
   6   6   2      227.39      241.76     23.44 o 
   7   6   2      206.61      227.92     31.19 o 
   8   6   2      440.89      484.39     46.11 o 
   9   6   2     2787.85     2563.37    122.53 o 
  10   6   2      844.75     1030.00    218.47 o 
  11   6   2       46.63       -7.61     57.53 o 
  12   6   2       59.06       33.20     68.83 o 
  13   6   2      291.41      273.82     89.83 o 
 -15   7   2      155.58      287.86    182.36 o 
 -14   7   2      401.10      586.57    148.26 o 
 -13   7   2      946.84     1446.65    179.72 o 
 -12   7   2       49.85       88.29     65.88 o 
 -11   7   2     2316.11     2257.71     87.87 o 
 -10   7   2      473.14      585.60     59.88 o 
  -9   7   2        0.55       17.90     73.05 o 
  -8   7   2      142.64      139.74     46.97 o 
  -7   7   2      961.48     1095.75     61.24 o 
  -6   7   2       28.21      -32.58     40.45 o 
  -5   7   2      313.02      447.00     53.51 o 
  -4   7   2        3.21       -8.33     34.05 o 
  -3   7   2       76.36       97.34     22.28 o 
  -2   7   2      149.68      215.32     22.38 o 
  -1   7   2     4556.40     4846.10     84.29 o 
   0   7   2     1165.20     1150.00     36.23 o 
   1   7   2     1973.23     1975.47     56.20 o 
   2   7   2     1507.11     1496.53     43.80 o 
   3   7   2       60.09       21.50     17.48 o 
   4   7   2       26.94        4.06     19.90 o 
   5   7   2      605.75      696.44     39.02 o 
   6   7   2       47.78       29.56     28.57 o 
   7   7   2      734.25      877.26     58.67 o 
   8   7   2      197.65      236.94     44.61 o 
   9   7   2      432.41      425.33     62.98 o 
  10   7   2       55.81       -1.25    101.67 o 
  11   7   2      126.93       86.15     76.97 o 
  12   7   2       10.52       11.00     67.93 o 
  13   7   2      295.72      214.84    210.20 o 
 -14   8   2      281.87      391.62    141.42 o 
 -13   8   2     1208.54     1441.66    176.08 o 
 -12   8   2      701.28     1015.68     83.90 o 
 -11   8   2     1096.83     1306.11     81.20 o 
 -10   8   2       18.18       40.53     39.06 o 
  -9   8   2      940.54     1049.25     70.91 o 
  -8   8   2     4124.11     4103.13    116.90 o 
  -7   8   2     6230.79     6214.02    156.28 o 
  -6   8   2     2595.47     2650.49     95.94 o 
  -5   8   2       36.69       -2.09     38.64 o 
  -4   8   2      446.28      457.71     56.51 o 
  -3   8   2     2010.01     1882.79     50.37 o 
  -2   8   2     5881.04     5847.88    104.41 o 
  -1   8   2      670.52      658.07     39.61 o 
   0   8   2      234.00      280.00     27.87 o 
   1   8   2       49.56       21.57     28.22 o 
   2   8   2     2404.35     2361.71     66.97 o 
   3   8   2      231.18      231.10     36.60 o 
   4   8   2     6571.77     5919.19    149.28 o 
   5   8   2       92.09       63.09     30.12 o 
   6   8   2      101.54      109.76     32.52 o 
   7   8   2       70.19      105.02     56.94 o 
   8   8   2     1322.25     1355.69    147.28 o 
   9   8   2      218.70      241.53    123.35 o 
  10   8   2      426.19      681.62    211.81 o 
  11   8   2        0.08      106.51    187.20 o 
  12   8   2      129.21       59.11    194.26 o 
 -14   9   2      195.26      212.25    134.15 o 
 -13   9   2      176.55      219.70    117.90 o 
 -12   9   2      297.48      348.53     56.92 o 
 -11   9   2      310.56      347.48     54.89 o 
 -10   9   2       29.41       -1.78     41.35 o 
  -9   9   2      931.28     1022.02     72.58 o 
  -8   9   2        8.47      -32.35     35.96 o 
  -7   9   2      804.67     1010.58     94.19 o 
  -6   9   2      262.76      352.34     68.59 o 
  -5   9   2      619.99      667.19     79.67 o 
  -4   9   2      980.93     1067.98    145.76 o 
  -3   9   2      781.80      785.78     62.12 o 
  -2   9   2     1229.90     1286.31     53.63 o 
  -1   9   2      112.38      148.34     24.88 o 
   0   9   2      418.73      507.95     37.14 o 
   1   9   2      251.67      276.11     39.00 o 
   2   9   2     5671.18     5536.42    111.73 o 
   3   9   2      345.76      430.19     46.75 o 
   4   9   2       42.32        4.88     36.64 o 
   5   9   2      290.97      313.17     39.99 o 
   6   9   2     1869.38     1603.11     60.14 o 
   7   9   2      178.27      177.25     65.00 o 
   8   9   2     1588.10     1652.76    138.86 o 
   9   9   2       81.29       38.93    170.05 o 
  10   9   2      121.17      147.06    189.42 o 
  11   9   2       12.61     -123.45    169.45 o 
 -13  10   2       44.26      207.23    124.31 o 
 -12  10   2       64.59       43.96     48.84 o 
 -11  10   2      136.49      116.68     48.26 o 
 -10  10   2      895.20      909.45     82.79 o 
  -9  10   2      262.81      166.75     44.12 o 
  -8  10   2      211.43      256.72     48.78 o 
  -7  10   2      121.33       35.60     50.84 o 
  -6  10   2      260.11      304.59     59.73 o 
  -5  10   2       30.73        0.25     42.82 o 
  -4  10   2      135.65       76.04     64.61 o 
  -3  10   2        1.44      -15.60     22.03 o 
  -2  10   2     3068.31     2973.78    135.37 o 
  -1  10   2        1.01       34.45     29.00 o 
   0  10   2      109.03      141.93     34.52 o 
   1  10   2      480.91      531.21     47.69 o 
   2  10   2     3096.04     2844.61     81.50 o 
   3  10   2      522.64      587.58     62.85 o 
   4  10   2     3051.89     2763.45    106.26 o 
   5  10   2       46.96      -42.77     33.18 o 
   6  10   2     1086.47     1342.16    137.94 o 
   7  10   2        0.06      -57.06     88.70 o 
   8  10   2      728.98     1104.00    206.87 o 
   9  10   2       17.95       64.96    177.92 o 
  10  10   2        3.93     -133.54    172.07 o 
  11  10   2       18.91     -246.71    191.23 o 
 -12  11   2     1543.97     1402.19     93.58 o 
 -11  11   2      184.81      211.35     54.77 o 
 -10  11   2        6.97       23.73     50.32 o 
  -9  11   2       35.54       81.03     49.29 o 
  -8  11   2     2458.44     2059.89     88.02 o 
  -7  11   2      444.16      480.44     78.96 o 
  -6  11   2       17.81       38.11     51.50 o 
  -5  11   2      270.15      239.28     59.81 o 
  -4  11   2     6513.26     5854.49    118.58 o 
  -3  11   2      920.93      877.56     57.61 o 
  -2  11   2      141.50      107.02     46.41 o 
  -1  11   2      214.30      236.65     41.75 o 
   0  11   2     7766.36     7248.16    134.14 o 
   1  11   2     1154.14     1269.90     83.81 o 
   2  11   2      155.93      156.65     42.56 o 
   3  11   2     2552.53     2537.64     83.09 o 
   4  11   2     1411.07     1392.96     91.36 o 
   5  11   2     1109.74     1105.77     92.18 o 
   6  11   2       48.93      -60.40    158.66 o 
   7  11   2     1001.79     1104.56    140.16 o 
   8  11   2     1234.39     1244.22    147.96 o 
   9  11   2     1108.95     1254.12    267.69 o 
  10  11   2       99.28     -125.27    198.50 o 
 -12  12   2      824.67      688.92     89.07 o 
 -11  12   2      163.12      258.30     72.38 o 
 -10  12   2     1014.26     1139.67    107.86 o 
  -9  12   2     1487.19     1486.74     93.17 o 
  -8  12   2     2944.46     2694.97    101.30 o 
  -7  12   2       27.93       16.42     58.27 o 
  -6  12   2      346.55      409.45     76.25 o 
  -5  12   2     1902.17     1693.46     64.67 o 
  -4  12   2     2544.30     2035.43     91.40 o 
  -3  12   2      207.61      216.64     44.96 o 
  -2  12   2       21.67      -25.66     36.51 o 
  -1  12   2     2120.71     1920.87     94.43 o 
   0  12   2      848.64     1015.89     62.01 o 
   1  12   2      176.67      198.00     45.97 o 
   2  12   2     1369.59     1296.32     69.58 o 
   3  12   2     1922.03     1638.84     75.32 o 
   4  12   2      212.33      177.78     50.17 o 
   5  12   2       42.79       24.23     46.47 o 
   6  12   2      895.99      832.12    132.46 o 
   7  12   2     1217.42     1343.85    229.06 o 
   8  12   2      112.56      115.48    162.39 o 
   9  12   2        1.94       81.29    205.56 o 
 -11  13   2      313.76      170.70     73.72 o 
 -10  13   2      216.73      220.61     73.94 o 
  -9  13   2      934.10      945.40     95.77 o 
  -8  13   2      124.46      163.19     63.52 o 
  -7  13   2      222.34      237.61     69.11 o 
  -6  13   2      460.31      444.57     48.22 o 
  -5  13   2     1520.51     1406.05    115.10 o 
  -4  13   2     1658.86     1482.88    182.05 o 
  -3  13   2      665.33      773.66     67.86 o 
  -2  13   2      117.64      176.31     67.04 o 
  -1  13   2     1376.28     1338.11    186.90 o 
   0  13   2      793.24      757.45     72.89 o 
   1  13   2      609.65      702.05     60.29 o 
   2  13   2      540.66      528.89     58.00 o 
   3  13   2        7.63      -41.73     50.61 o 
   4  13   2        0.73       -0.84     41.08 o 
   5  13   2       99.41       92.91     83.24 o 
   6  13   2      147.05       34.37    108.33 o 
   7  13   2       19.18     -153.12    100.16 o 
   8  13   2      212.75     -111.35    194.06 o 
 -10  14   2        3.90      -18.81     68.47 o 
  -9  14   2     1150.87     1163.06    105.06 o 
  -8  14   2      164.06      174.57     41.07 o 
  -7  14   2      747.48      815.61     93.58 o 
  -6  14   2       23.92       17.02     56.79 o 
  -5  14   2      646.81      595.59    122.55 o 
  -4  14   2       14.30       92.51     45.88 o 
  -3  14   2     1871.80     1691.88     86.20 o 
  -2  14   2       17.93        5.82     45.52 o 
  -1  14   2      144.02      165.57     54.43 o 
   0  14   2        5.53        8.38     42.30 o 
   1  14   2      307.36      306.04     54.34 o 
   2  14   2        4.03       12.70     52.40 o 
   3  14   2      952.89      884.90     75.43 o 
   4  14   2        1.82      -49.53     47.10 o 
   5  14   2        4.80     -124.65    108.66 o 
   6  14   2      126.67       59.38    143.53 o 
  -8  15   2        8.55      -14.74     42.67 o 
  -7  15   2      148.61      119.74     60.64 o 
  -6  15   2      117.60       68.34     53.26 o 
  -5  15   2     1243.55     1254.44     93.95 o 
  -4  15   2        0.02       33.53     50.27 o 
  -3  15   2     2870.47     2668.81    119.81 o 
  -2  15   2      191.06      151.42     55.76 o 
  -1  15   2      195.58      144.95     63.60 o 
   0  15   2       56.65       34.97     84.09 o 
   1  15   2     2510.30     2097.35    145.68 o 
   2  15   2      195.64      153.09     63.83 o 
   3  15   2      607.54      501.24     77.99 o 
   4  15   2        8.14      -11.08     53.27 o 
   5  15   2      753.47      760.27    152.14 o 
  -6  16   2       32.76       31.92     57.95 o 
  -5  16   2        0.53       -8.83     61.83 o 
  -4  16   2       27.30      -25.89     55.05 o 
  -3  16   2      430.58      333.13     73.79 o 
  -2  16   2        0.96      -29.46     53.68 o 
  -1  16   2      203.42      137.36    136.06 o 
   0  16   2        2.18       16.11     59.82 o 
   1  16   2       10.92       60.01     58.37 o 
   2  16   2        8.28       28.25     51.98 o 
   0 -17   3       91.05       32.03     59.68 o 
   1 -17   3       10.05      -71.32     54.61 o 
   2 -17   3      936.63      826.45     85.42 o 
  -4 -16   3        0.45       10.45     59.41 o 
  -3 -16   3        1.07        3.57     67.55 o 
  -2 -16   3       69.54       86.11     67.08 o 
  -1 -16   3       86.45       72.79     58.51 o 
   0 -16   3       95.19       -0.27     54.22 o 
   1 -16   3       93.64       64.14     51.64 o 
   2 -16   3       12.92      -11.76     84.19 o 
   3 -16   3       16.71      -59.88     77.08 o 
   4 -16   3       16.74       49.45     46.81 o 
   5 -16   3       21.38       74.93     52.94 o 
   6 -16   3      113.08      112.30     50.79 o 
  -6 -15   3        0.07     -109.74    121.24 o 
  -5 -15   3        1.56      -11.93     83.99 o 
  -4 -15   3      515.33      571.90     76.64 o 
  -3 -15   3      452.44      415.14     75.03 o 
  -2 -15   3      592.47      513.07     75.18 o 
  -1 -15   3       18.75       -6.87     52.39 o 
   0 -15   3       57.47       55.26     49.45 o 
   1 -15   3     1148.17     1241.47    127.93 o 
   2 -15   3      927.57     1083.18    272.13 o 
   3 -15   3      563.38      514.77    142.32 o 
   4 -15   3      119.31       88.40     59.85 o 
   5 -15   3       30.67       24.73     59.79 o 
   6 -15   3      400.43      408.21     57.02 o 
   7 -15   3     1098.84      917.46     93.76 o 
   8 -15   3      225.50      207.11     58.45 o 
  -7 -14   3       92.39      196.48    135.96 o 
  -6 -14   3       23.58       38.32     80.75 o 
  -5 -14   3       34.18      -47.94     52.86 o 
  -4 -14   3        8.40      -60.78     49.75 o 
  -3 -14   3      145.77      179.33     60.37 o 
  -2 -14   3       89.41       83.66     55.01 o 
  -1 -14   3       10.03       -9.08     40.90 o 
   0 -14   3      218.56       48.58     74.44 o 
   1 -14   3        5.45      -19.67     74.25 o 
   2 -14   3       30.83      -68.65     67.49 o 
   3 -14   3       38.88       55.57     76.78 o 
   4 -14   3       37.87       89.49     41.05 o 
   5 -14   3       47.28       69.41     54.10 o 
   6 -14   3      390.15      481.00     57.03 o 
   7 -14   3      997.67     1033.29     69.60 o 
   8 -14   3       41.55        2.04     46.98 o 
   9 -14   3        4.46       -7.89     38.93 o 
  10 -14   3      158.32      148.98    111.05 o 
  -9 -13   3      511.89      512.82    125.98 o 
  -8 -13   3      164.49      168.34    216.35 o 
  -7 -13   3      156.28       -6.31     81.60 o 
  -6 -13   3       98.37      157.17     75.17 o 
  -5 -13   3      200.96      250.71     56.47 o 
  -4 -13   3       17.57        8.31     49.27 o 
  -3 -13   3     1627.65     1779.40     92.96 o 
  -2 -13   3      105.14      114.45     43.89 o 
  -1 -13   3      748.02      723.76     57.58 o 
   0 -13   3       41.73      -48.83     46.61 o 
   1 -13   3     2091.54     1880.35    122.83 o 
   2 -13   3        0.58      -10.70     69.61 o 
   3 -13   3     1567.85     1653.63    266.58 o 
   4 -13   3       87.58      138.18     40.25 o 
   5 -13   3      102.18       80.73     63.65 o 
   6 -13   3       69.60       30.25     48.78 o 
   7 -13   3     1283.42     1317.09     80.46 o 
   8 -13   3       24.23       49.37     37.74 o 
   9 -13   3        8.32       24.36     38.57 o 
  10 -13   3       12.37       37.16     41.98 o 
  11 -13   3      259.95      337.89    145.64 o 
 -10 -12   3        3.17      158.09    191.33 o 
  -9 -12   3      259.90      282.00    107.11 o 
  -8 -12   3       92.76      116.71    107.42 o 
  -7 -12   3       74.54      113.64     97.62 o 
  -6 -12   3        8.44      -60.68     58.59 o 
  -5 -12   3     1751.90     1598.23     78.12 o 
  -4 -12   3        6.89       47.47     35.56 o 
  -3 -12   3     2357.61     2091.90     70.08 o 
  -2 -12   3       76.65       47.80     39.19 o 
  -1 -12   3      365.84      333.55     57.84 o 
   0 -12   3      389.70      328.60     56.51 o 
   1 -12   3     7368.92     6685.28    218.37 o 
   2 -12   3      310.70      370.88     84.67 o 
   3 -12   3        7.30      -33.49     63.96 o 
   4 -12   3      249.23      254.10     55.17 o 
   5 -12   3     3470.48     3179.48     95.55 o 
   6 -12   3     1056.87     1023.45     60.91 o 
   7 -12   3     1372.50     1559.51    154.62 o 
   8 -12   3       32.51       69.92     84.13 o 
   9 -12   3       11.89      -30.42     34.04 o 
  10 -12   3      214.47      124.09     46.23 o 
  11 -12   3      329.76      512.18    141.00 o 
 -11 -11   3       41.51      404.62    142.82 o 
 -10 -11   3       32.87      100.64    300.67 o 
  -9 -11   3     1489.00     1660.93    156.89 o 
  -8 -11   3      894.86      808.73    123.25 o 
  -7 -11   3      611.16      587.97     82.87 o 
  -6 -11   3      478.14      490.16     63.64 o 
  -5 -11   3      579.54      609.00     54.20 o 
  -4 -11   3     1631.13     1501.39     73.05 o 
  -3 -11   3     2556.04     2416.48     71.43 o 
  -2 -11   3     1031.45     1163.10     69.11 o 
  -1 -11   3      972.76     1111.80     81.26 o 
   0 -11   3        1.80       -4.82     39.80 o 
   1 -11   3     1585.50     1711.64     78.31 o 
   2 -11   3     1475.27     1515.04    116.69 o 
   3 -11   3      915.09      987.11    101.39 o 
   4 -11   3      597.43      619.07     50.87 o 
   5 -11   3        9.26       10.57     32.27 o 
   6 -11   3        3.36       10.11     33.78 o 
   7 -11   3      566.35      523.92     73.54 o 
   8 -11   3     1120.26     1149.44    179.72 o 
   9 -11   3       35.44       48.94     35.79 o 
  10 -11   3      192.67      222.81     44.67 o 
  11 -11   3       43.24       91.95     50.73 o 
 -12 -10   3       75.98      248.12    194.66 o 
 -11 -10   3      513.13      693.70    145.04 o 
 -10 -10   3      386.15      443.49    161.38 o 
  -9 -10   3      741.41      885.47    122.26 o 
  -8 -10   3       18.73       -5.57    103.08 o 
  -7 -10   3        2.69        8.37     57.02 o 
  -6 -10   3     1377.76     1352.75     63.47 o 
  -5 -10   3     1744.76     1685.71     62.18 o 
  -4 -10   3     2632.62     2552.16     84.55 o 
  -3 -10   3      605.95      543.55     46.02 o 
  -2 -10   3        1.01      -20.08     38.50 o 
  -1 -10   3      182.04      200.66     42.85 o 
   0 -10   3     5001.82     4769.63    103.15 o 
   1 -10   3     2569.34     2567.33     71.32 o 
   2 -10   3     3211.94     3350.22    136.84 o 
   3 -10   3      264.70      280.76     72.96 o 
   4 -10   3       62.58       86.17     29.88 o 
   5 -10   3      931.99     1008.93    117.94 o 
   6 -10   3     6192.30     6282.03    128.95 o 
   7 -10   3      105.88       98.29     34.85 o 
   8 -10   3      715.67      744.76    107.93 o 
   9 -10   3      277.45      206.30     47.06 o 
  11 -10   3      281.58      315.90    124.46 o 
 -12  -9   3        3.47      141.21    171.87 o 
 -11  -9   3       13.55      161.24     88.58 o 
 -10  -9   3      917.77     1224.06    130.99 o 
  -9  -9   3      279.97      223.73     62.11 o 
  -8  -9   3      507.38      368.92     65.59 o 
  -7  -9   3      345.08      342.06     51.82 o 
  -6  -9   3        9.95       57.26     34.91 o 
  -5  -9   3       38.73       13.20     23.83 o 
  -4  -9   3     2872.74     2837.67     61.28 o 
  -3  -9   3      124.72      133.58     26.08 o 
  -2  -9   3     1480.30     1595.45     63.56 o 
  -1  -9   3       10.12        1.06     33.01 o 
   0  -9   3       41.35       26.86     32.29 o 
   1  -9   3       76.68       61.06     36.41 o 
   2  -9   3     2930.87     2821.43     89.40 o 
   3  -9   3        0.15       -7.31     34.66 o 
   4  -9   3     2379.11     2439.98     69.21 o 
   5  -9   3       11.53       32.30     25.13 o 
   6  -9   3      275.13      197.76     35.61 o 
   7  -9   3       77.01       62.65     30.79 o 
   8  -9   3      470.97      527.38     57.66 o 
   9  -9   3        5.56      -18.47     28.54 o 
  10  -9   3      578.17      599.14     53.60 o 
  12  -9   3      114.12      201.52     52.04 o 
  13  -9   3        4.81      -42.16     44.78 o 
 -13  -8   3        0.01      211.41    175.10 o 
 -12  -8   3      300.82      338.82     84.69 o 
 -11  -8   3        0.81      115.88     54.23 o 
 -10  -8   3     1082.48     1203.18     88.11 o 
  -9  -8   3        1.76      -22.47     37.28 o 
  -8  -8   3        2.56      -38.15     34.95 o 
  -7  -8   3        1.82      -32.06     30.20 o 
  -6  -8   3     1602.81     1514.91     61.85 o 
  -5  -8   3       61.22       56.62     25.28 o 
  -4  -8   3     2979.61     2871.20     53.63 o 
  -3  -8   3        0.87       22.08     20.98 o 
  -2  -8   3       10.13       24.33     32.58 o 
  -1  -8   3       99.31      128.97     32.58 o 
   0  -8   3    13345.53    13474.63    201.16 o 
   1  -8   3      419.86      640.85     38.19 o 
   2  -8   3     1859.79     1838.26     78.42 o 
   3  -8   3       26.48       24.95     19.22 o 
   4  -8   3     2023.54     2125.05     46.72 o 
   5  -8   3      151.97      197.82     21.94 o 
   6  -8   3     7467.79     7197.20     89.92 o 
   7  -8   3      866.76      785.20     39.00 o 
   8  -8   3      111.55       80.43     22.08 o 
   9  -8   3        0.10      -35.91     34.33 o 
  10  -8   3      854.13      744.13    108.63 o 
  11  -8   3      254.25      199.71     53.66 o 
  12  -8   3     1699.27     1599.67     93.80 o 
  13  -8   3        8.94      -41.35     51.24 o 
  14  -8   3       23.28      120.83     61.53 o 
 -14  -7   3      807.89      847.20    189.72 o 
 -13  -7   3        0.11      103.08     77.06 o 
 -12  -7   3      124.79      227.28     58.55 o 
 -11  -7   3       12.31       62.63     46.05 o 
 -10  -7   3     2456.74     2503.69    153.41 o 
  -9  -7   3       82.45       52.81     46.37 o 
  -8  -7   3      520.12      622.80     73.60 o 
  -7  -7   3       63.96       49.96     30.75 o 
  -6  -7   3     1536.25     1542.69     46.07 o 
  -5  -7   3      481.59      524.56     43.03 o 
  -4  -7   3     2011.94     2042.52     44.56 o 
  -3  -7   3       52.44       58.05     20.87 o 
  -2  -7   3     4158.48     4743.83     69.28 o 
  -1  -7   3      554.33      746.56     47.05 o 
   0  -7   3     1469.89     1750.75     52.07 o 
   1  -7   3      111.10      140.94     24.62 o 
   2  -7   3      973.52     1147.62     47.42 o 
   3  -7   3      162.11      265.86     23.35 o 
   4  -7   3     1222.39     1411.46     46.93 o 
   5  -7   3      814.78      808.40     24.82 o 
   6  -7   3      925.31      917.74     34.28 o 
   7  -7   3      223.89      273.86     37.25 o 
   8  -7   3      486.63      519.28     27.17 o 
   9  -7   3      466.68      496.62     33.39 o 
  10  -7   3      858.48      819.55     87.47 o 
  11  -7   3      727.69      758.85    255.18 o 
  12  -7   3     1411.74     1263.99    152.10 o 
  13  -7   3        1.54        7.06     52.65 o 
  14  -7   3       84.79      137.78     63.95 o 
 -14  -6   3      510.43      388.76     87.89 o 
 -13  -6   3        2.89       43.17     65.66 o 
 -12  -6   3      173.54      181.75     55.07 o 
 -11  -6   3      238.63      280.96     57.28 o 
 -10  -6   3     2139.83     2070.11     89.26 o 
  -9  -6   3      166.32      181.69     48.01 o 
  -8  -6   3       29.28       31.62     25.49 o 
  -7  -6   3      161.34      179.46     30.96 o 
  -6  -6   3     3988.18     3712.40     64.79 o 
  -5  -6   3     5105.64     5002.70     76.41 o 
  -4  -6   3      223.88      162.23     18.73 o 
  -3  -6   3        2.12        3.65     30.24 o 
  -2  -6   3      661.94      797.60     31.54 o 
  -1  -6   3      353.84      326.83     33.18 o 
   0  -6   3     3390.62     2840.67     62.11 o 
   1  -6   3      258.91      210.48     28.91 o 
   2  -6   3      556.19      825.21     99.81 o 
   3  -6   3        9.28       -3.72     14.63 o 
   4  -6   3      271.16      394.36     22.61 o 
   5  -6   3      265.40      380.75     19.81 o 
   6  -6   3       92.08       50.30     14.76 o 
   7  -6   3      237.41      229.30     20.08 o 
   8  -6   3       13.44       11.56     17.67 o 
   9  -6   3      199.10      221.62     37.45 o 
  10  -6   3        8.60       12.95     38.59 o 
  11  -6   3      223.43      264.30     53.12 o 
  12  -6   3        0.61      -38.26     44.81 o 
  13  -6   3       93.39       57.29     81.70 o 
  14  -6   3       27.01      164.34    144.33 o 
 -14  -5   3        9.65      157.25     75.15 o 
 -13  -5   3       26.56       16.44     63.52 o 
 -12  -5   3       50.73      130.04     50.08 o 
 -11  -5   3       27.31       -3.22     45.89 o 
 -10  -5   3        5.67       20.33     41.52 o 
  -9  -5   3        1.28      -24.80     39.39 o 
  -8  -5   3       86.40       29.63     32.41 o 
  -7  -5   3      496.35      590.83     43.27 o 
  -6  -5   3     1101.39     1113.79     46.69 o 
  -5  -5   3       54.73       54.52     18.55 o 
  -4  -5   3        2.27      -10.52     16.26 o 
  -3  -5   3     1253.60     1306.18     34.67 o 
  -2  -5   3      143.56      176.82     20.88 o 
  -1  -5   3     6897.18     6819.47     93.29 o 
   0  -5   3      325.43      444.03     44.78 o 
   1  -5   3     1554.80     1601.73     38.66 o 
   2  -5   3      390.82      573.88     60.09 o 
   3  -5   3     1563.61     1493.94     31.14 o 
   4  -5   3      953.77      970.65     34.85 o 
   5  -5   3      543.11      499.90     23.57 o 
   6  -5   3        0.26       -9.69     17.62 o 
   7  -5   3       62.48       61.02     16.86 o 
   8  -5   3      257.45      211.70     25.49 o 
   9  -5   3       21.99       29.20     32.11 o 
  10  -5   3        8.02       28.89     40.33 o 
  11  -5   3     1236.84     1269.92    289.47 o 
  12  -5   3        0.30       41.21     48.43 o 
  13  -5   3      209.26      279.06    114.58 o 
  14  -5   3       58.67      106.14    141.61 o 
  15  -5   3      252.16      902.71    220.08 o 
 -15  -4   3      273.81      331.19     88.76 o 
 -14  -4   3      146.72      191.08     92.49 o 
 -13  -4   3       27.89       -9.93     80.19 o 
 -12  -4   3       39.31       79.66     48.78 o 
 -11  -4   3     1961.97     2000.50     84.41 o 
 -10  -4   3      293.30      212.59     54.86 o 
  -9  -4   3     1234.05     1221.41    105.66 o 
  -8  -4   3        9.30      -36.23     26.10 o 
  -7  -4   3       63.02       -8.48     21.20 o 
  -6  -4   3     1257.95     1244.76     34.37 o 
  -5  -4   3     9245.54     8484.40    104.09 o 
  -4  -4   3        6.09      -17.13     15.08 o 
  -3  -4   3       71.32      111.01     18.91 o 
  -2  -4   3      172.59      206.52     18.82 o 
  -1  -4   3     4954.93     4770.24     56.25 o 
   0  -4   3     1037.68      924.73     32.70 o 
   1  -4   3    10911.16    10936.90    139.28 o 
   2  -4   3      549.22      640.37     37.49 o 
   3  -4   3     3064.82     3271.16     44.88 o 
   4  -4   3     1027.63     1015.45     25.89 o 
   5  -4   3     8499.42     8363.52    157.54 o 
   6  -4   3      429.14      465.97     22.84 o 
   7  -4   3        4.63       -3.60     18.02 o 
   8  -4   3      150.63      175.15     26.71 o 
   9  -4   3      848.64      863.39     51.59 o 
  10  -4   3       12.38       60.08     45.72 o 
  11  -4   3       73.39       70.81     49.12 o 
  12  -4   3      149.64      147.80     56.79 o 
  13  -4   3      352.52      383.67    122.35 o 
  14  -4   3       83.19      154.68     67.23 o 
  15  -4   3        5.57       52.37    204.14 o 
 -15  -3   3       32.19       39.94     74.60 o 
 -14  -3   3      133.95      136.27     81.90 o 
 -13  -3   3        1.95       45.22     60.40 o 
 -12  -3   3      138.32      167.11     50.10 o 
 -11  -3   3       10.49      -27.04     39.68 o 
 -10  -3   3      283.42      216.50     46.01 o 
  -9  -3   3       19.24        9.82     33.06 o 
  -8  -3   3        3.54        2.69     35.23 o 
  -7  -3   3     2046.29     1883.65     53.54 o 
  -6  -3   3     1483.40     1435.78     44.61 o 
  -5  -3   3     1266.69     1137.09     27.98 o 
  -4  -3   3     1617.05     1576.49     31.77 o 
  -3  -3   3      120.76      170.65     23.46 o 
  -2  -3   3     1443.41     1317.50     27.81 o 
  -1  -3   3    18816.62    18324.43    182.27 o 
   0  -3   3      830.28      891.99     25.16 o 
   1  -3   3     2667.25     2723.43     47.81 o 
   2  -3   3       20.12       24.87     22.36 o 
   3  -3   3       34.12       81.64     22.51 o 
   4  -3   3      186.32      170.41     21.52 o 
   5  -3   3     1857.39     1592.75     39.30 o 
   6  -3   3      836.08      754.18     28.96 o 
   7  -3   3       54.60       71.93     27.69 o 
   8  -3   3        7.93       21.73     28.17 o 
   9  -3   3      609.97      679.95     62.93 o 
  10  -3   3     1400.33     1322.06     78.25 o 
  11  -3   3      598.87      536.37     70.08 o 
  12  -3   3       82.60       79.18     63.85 o 
  13  -3   3       82.70      118.25     99.85 o 
  14  -3   3       93.79      149.48     67.61 o 
  15  -3   3      270.93      378.25     81.07 o 
 -15  -2   3      867.46      935.89    108.66 o 
 -14  -2   3      178.20      188.33     71.08 o 
 -13  -2   3      378.09      268.11    135.36 o 
 -12  -2   3       75.57       96.04     46.37 o 
 -11  -2   3     3406.66     3253.05    102.58 o 
 -10  -2   3      294.13      288.17     47.83 o 
  -9  -2   3      180.83      149.27     38.53 o 
  -8  -2   3      493.44      546.56     36.43 o 
  -7  -2   3      392.41      320.22     26.75 o 
  -6  -2   3     2925.25     2542.43     48.31 o 
  -5  -2   3    14339.00    13290.07    151.50 o 
  -4  -2   3     2258.71     2069.43     31.53 o 
  -3  -2   3     1421.04     1244.31     25.61 o 
  -2  -2   3     4539.66     4296.63     55.65 o 
  -1  -2   3    28650.84    27790.20    245.28 o 
   0  -2   3    11695.38    11781.33    121.74 o 
   1  -2   3     3309.55     3259.21     48.04 o 
   2  -2   3      355.98      488.41     22.48 o 
   3  -2   3      859.57      802.87     33.28 o 
   4  -2   3       45.40       43.57     18.75 o 
   5  -2   3      252.80      345.53     32.20 o 
   6  -2   3        9.64        8.45     24.78 o 
   7  -2   3      388.50      396.50     37.59 o 
   8  -2   3        6.99       43.35     32.90 o 
   9  -2   3     1509.21     1408.36    148.97 o 
  10  -2   3       81.73      103.42     80.79 o 
  11  -2   3     1313.94     1172.68    133.34 o 
  12  -2   3      252.64      359.78     67.14 o 
  13  -2   3      135.72      206.48     68.38 o 
  14  -2   3      325.58      446.28     89.97 o 
  15  -2   3      797.48      656.21    113.97 o 
 -15  -1   3       12.63       -3.42     62.04 o 
 -14  -1   3       54.41      108.90     65.56 o 
 -13  -1   3       89.96       45.01     58.51 o 
 -12  -1   3     1100.86     1127.55     71.68 o 
 -11  -1   3      225.14      148.94     45.88 o 
 -10  -1   3      164.52       93.80     38.96 o 
  -9  -1   3      243.21      280.15     35.35 o 
  -8  -1   3     1055.07      990.64     58.74 o 
  -7  -1   3      525.02      548.85     49.02 o 
  -6  -1   3      638.67      587.51     26.62 o 
  -5  -1   3      147.13      190.51     19.20 o 
  -4  -1   3      266.01      357.82     26.29 o 
  -3  -1   3       18.27        8.93     15.36 o 
  -2  -1   3       69.58       47.42     18.38 o 
  -1  -1   3     7202.44     6447.69     67.65 o 
   0  -1   3     1784.77     1867.54     27.90 o 
   1  -1   3      295.56      298.15     16.31 o 
   2  -1   3       84.73       44.76     17.59 o 
   3  -1   3     2329.23     2054.86     33.04 o 
   4  -1   3     8025.45     7446.37    104.78 o 
   5  -1   3    10566.99     9852.82    146.00 o 
   6  -1   3     2969.90     2870.48     69.05 o 
   7  -1   3      942.34      891.61     71.16 o 
   8  -1   3      327.35      302.24     34.55 o 
   9  -1   3     2194.02     2003.63     54.69 o 
  10  -1   3     3385.52     3095.14     91.08 o 
  11  -1   3     3137.53     2901.91     92.41 o 
  12  -1   3      198.19      224.06     93.20 o 
  13  -1   3       17.87       76.42     73.53 o 
  14  -1   3      653.16      577.24    146.25 o 
  15  -1   3      600.91      486.11    184.88 o 
 -16   0   3      168.74      270.87     82.92 o 
 -15   0   3       14.86       44.29     64.30 o 
 -14   0   3      284.63      329.02     75.10 o 
 -13   0   3       89.32       67.63     54.98 o 
 -12   0   3     1677.73     1618.16     77.36 o 
 -11   0   3      760.36      771.99     70.03 o 
 -10   0   3      581.43      524.59     50.11 o 
  -9   0   3      163.52      160.00     28.08 o 
  -8   0   3     1260.21     1092.48     84.65 o 
  -7   0   3      806.85      747.81     40.27 o 
  -6   0   3     5380.94     4677.76     77.10 o 
  -5   0   3     1038.24      801.69     37.62 o 
  -4   0   3       49.88       51.52     19.86 o 
  -3   0   3      474.30      565.39     41.90 o 
  -2   0   3     1769.32     1741.19     33.43 o 
  -1   0   3       37.38       49.01     10.69 o 
   0   0   3     5326.30     5262.93     57.16 o 
   1   0   3       66.80       32.55     10.60 o 
   2   0   3      483.74      452.11     20.99 o 
   3   0   3      158.35      101.75     17.12 o 
   4   0   3     1474.88     1519.63     58.48 o 
   5   0   3      819.43      778.17     32.99 o 
   6   0   3     5229.36     4832.17     72.81 o 
   7   0   3       16.66      -29.78     21.01 o 
   8   0   3      158.83      209.54     52.99 o 
   9   0   3     1224.87     1143.63     47.71 o 
  10   0   3        0.13       21.77     45.26 o 
  11   0   3       46.69      144.16     60.71 o 
  12   0   3      100.71       73.21     62.47 o 
  13   0   3       11.78      -57.87     57.70 o 
  14   0   3      589.87      782.65    103.81 o 
  15   0   3       49.89      105.62     72.99 o 
 -16   1   3      158.93      108.64     74.51 o 
 -15   1   3       50.42       -8.02     59.29 o 
 -14   1   3       37.36      -10.06     55.60 o 
 -13   1   3      719.67      702.53     79.62 o 
 -12   1   3       12.75       12.44     38.61 o 
 -11   1   3       19.38       26.76     36.32 o 
 -10   1   3      353.59      324.24     40.67 o 
  -9   1   3      184.83      195.09     45.09 o 
  -8   1   3       17.01        8.80     18.96 o 
  -7   1   3       99.50       72.00     18.06 o 
  -6   1   3     2668.75     2508.86     44.14 o 
  -5   1   3      415.90      461.95     25.34 o 
  -4   1   3      394.71      448.57     20.83 o 
  -3   1   3      253.92      258.80     17.43 o 
  -2   1   3    36750.24    38206.78    464.25 o 
  -1   1   3      585.37      563.95     33.58 o 
   0   1   3    22733.33    22370.01    273.20 o 
   1   1   3       80.40       50.34     11.47 o 
   2   1   3    11782.23    11611.87    114.11 o 
   3   1   3       23.51       11.34     11.58 o 
   4   1   3    11657.03    10642.66    116.12 o 
   5   1   3       48.93       36.16     18.65 o 
   6   1   3      163.30      192.14     27.27 o 
   7   1   3      283.89      333.90     38.39 o 
   8   1   3     1718.64     1606.92     61.54 o 
   9   1   3     1333.11     1262.17     68.94 o 
  10   1   3      312.71      367.80     50.58 o 
  11   1   3      147.72      105.74     57.95 o 
  12   1   3      327.16      266.17     70.91 o 
  13   1   3      219.93      261.60     74.45 o 
  14   1   3       83.85      142.58     73.79 o 
 -16   2   3      839.49      905.12    220.58 o 
 -15   2   3        0.00       60.06     65.26 o 
 -14   2   3        5.22      -40.22     53.84 o 
 -13   2   3        8.33       67.98     53.91 o 
 -12   2   3     3015.46     2720.34    100.13 o 
 -11   2   3        5.15      -16.22     31.95 o 
 -10   2   3      868.51      845.03     40.60 o 
  -9   2   3        1.58       12.70     17.83 o 
  -8   2   3     1532.00     1444.82     38.13 o 
  -7   2   3       66.94       84.49     16.95 o 
  -6   2   3     5395.35     5418.92     81.36 o 
  -5   2   3       11.42        7.02     10.97 o 
  -4   2   3     3264.32     3451.62     51.02 o 
  -3   2   3       16.60       -0.58     12.56 o 
  -2   2   3     1041.93     1060.72     45.13 o 
  -1   2   3        0.47       -2.57     16.36 o 
   0   2   3     1103.14     1127.22     35.46 o 
   1   2   3      121.96      146.87     16.38 o 
   2   2   3       95.11       74.97     13.34 o 
   3   2   3        2.61       -5.24     10.49 o 
   4   2   3      377.14      374.43     17.51 o 
   5   2   3        6.06        0.20     11.99 o 
   6   2   3     1007.78      909.06     59.34 o 
   7   2   3      134.74      119.31     32.84 o 
   8   2   3     1054.79     1010.88     55.05 o 
   9   2   3       57.37       70.04     65.26 o 
  10   2   3       62.64      110.43     99.65 o 
  11   2   3       32.82       47.77     60.17 o 
  12   2   3      151.15      183.98     68.14 o 
  13   2   3        0.82       -6.33     66.10 o 
  14   2   3      118.66       79.04    104.19 o 
 -16   3   3      501.84      380.44    159.97 o 
 -15   3   3       39.83        5.34     57.20 o 
 -14   3   3       98.38       88.41     56.27 o 
 -13   3   3      468.48      488.08    115.66 o 
 -12   3   3     4161.66     4103.49    103.07 o 
 -11   3   3      477.28      457.01     44.81 o 
 -10   3   3      306.99      322.55     32.01 o 
  -9   3   3      365.32      387.76     28.14 o 
  -8   3   3     3929.04     3799.90     69.32 o 
  -7   3   3     4782.27     4820.54    104.53 o 
  -6   3   3     6744.95     6085.15     95.79 o 
  -5   3   3        0.55       -5.88     16.05 o 
  -4   3   3     1901.32     1933.35     44.59 o 
  -3   3   3     5581.67     5875.62     89.75 o 
  -2   3   3     4651.74     4686.64     77.42 o 
  -1   3   3     2349.87     2352.52     58.53 o 
   0   3   3       27.54       21.96     19.52 o 
   1   3   3        7.99        7.34     14.46 o 
   2   3   3     1170.36     1048.50     23.62 o 
   3   3   3     2977.30     2728.76     38.88 o 
   4   3   3      660.13      659.81     36.27 o 
   5   3   3     1584.13     1349.47     54.58 o 
   6   3   3       13.28       36.10     14.63 o 
   7   3   3      198.92      186.51     45.43 o 
   8   3   3      446.09      530.70     70.10 o 
   9   3   3      847.40      856.74     86.60 o 
  10   3   3      478.47      475.89     79.58 o 
  11   3   3       20.64       47.60     60.73 o 
  12   3   3        3.22       32.68     62.39 o 
  13   3   3      133.39      133.80     74.54 o 
  14   3   3       35.93       63.30     74.77 o 
 -16   4   3       94.56      622.92    222.70 o 
 -15   4   3       72.75       61.65     64.05 o 
 -14   4   3      127.90      122.54     53.92 o 
 -13   4   3       23.53       66.92     62.82 o 
 -12   4   3       50.93       75.95     36.92 o 
 -11   4   3      600.53      729.97     49.61 o 
 -10   4   3      280.59      285.49     45.47 o 
  -9   4   3      965.79     1059.22     60.03 o 
  -8   4   3      734.20      973.96     64.85 o 
  -7   4   3     1219.21     1217.05     60.09 o 
  -6   4   3     1571.23     1577.05     40.94 o 
  -5   4   3     1036.01     1126.53     42.92 o 
  -4   4   3      429.24      621.27     48.23 o 
  -3   4   3     5157.34     5485.73     88.04 o 
  -2   4   3     5908.18     6325.58     84.19 o 
  -1   4   3     3247.46     3556.17     87.17 o 
   0   4   3      246.63      227.40     24.74 o 
   1   4   3      667.62      729.79     38.21 o 
   2   4   3     2298.54     2147.51     48.20 o 
   3   4   3     2658.47     2522.30     39.56 o 
   4   4   3      623.48      626.24     24.20 o 
   5   4   3       27.25       38.13     15.93 o 
   6   4   3        5.76       -3.49     15.91 o 
   7   4   3       95.08      107.50     30.28 o 
   8   4   3        5.90       78.04     78.57 o 
   9   4   3     1248.77     1271.31    100.71 o 
  10   4   3       87.15      234.19     70.14 o 
  11   4   3        1.87        2.04     61.87 o 
  12   4   3        2.90      -33.93     64.82 o 
  13   4   3      725.68      731.59    103.33 o 
  14   4   3      108.36      139.81     79.45 o 
 -15   5   3      326.73      267.38    127.99 o 
 -14   5   3       84.80       27.91    133.02 o 
 -13   5   3     2496.33     2484.03     92.44 o 
 -12   5   3      819.45     1006.08     98.08 o 
 -11   5   3     4908.86     4926.80    156.03 o 
 -10   5   3        4.05       24.40     40.62 o 
  -9   5   3      256.05      276.71     45.78 o 
  -8   5   3     1344.79     1353.55     69.31 o 
  -7   5   3    22223.17    23487.11    397.04 o 
  -6   5   3      451.63      502.57     50.16 o 
  -5   5   3     3298.26     3771.30    120.32 o 
  -4   5   3      822.62      958.38     58.03 o 
  -3   5   3    10686.50    11543.09    230.14 o 
  -2   5   3      648.96      808.01     30.17 o 
  -1   5   3    25281.69    28032.13    323.24 o 
   0   5   3     1395.51     1573.64     44.59 o 
   1   5   3       10.99       11.05     18.79 o 
   2   5   3       60.19       33.60     26.28 o 
   3   5   3    10871.96    10977.40    171.41 o 
   4   5   3     1011.01     1077.59     29.86 o 
   5   5   3     3081.07     2922.01     55.12 o 
   6   5   3        4.28       -7.90     16.65 o 
   7   5   3     1161.65     1141.07     42.48 o 
   8   5   3      118.79       69.31     91.38 o 
   9   5   3      912.90      974.39     93.33 o 
  10   5   3      161.31      121.80     66.17 o 
  11   5   3       47.23       81.02     69.65 o 
  12   5   3        3.15       -1.32     66.57 o 
  13   5   3        3.78       58.76     76.56 o 
 -15   6   3       71.09       43.51    113.48 o 
 -14   6   3       22.61       35.36    148.57 o 
 -13   6   3      132.94      269.36    126.36 o 
 -12   6   3       20.62        3.22     60.89 o 
 -11   6   3      570.42      700.99     67.23 o 
 -10   6   3        1.99      -22.69     37.06 o 
  -9   6   3     1092.94     1230.08    183.24 o 
  -8   6   3      240.03      174.45     47.45 o 
  -7   6   3      444.23      462.61     86.71 o 
  -6   6   3      175.60      163.48     41.73 o 
  -5   6   3     5201.63     5806.51    137.04 o 
  -4   6   3       59.94       61.05     34.95 o 
  -3   6   3     4603.92     4582.11     89.99 o 
  -2   6   3        0.02      -17.02     16.25 o 
  -1   6   3     1746.87     2366.63     55.67 o 
   0   6   3       33.82       37.19     23.44 o 
   1   6   3     4121.35     4053.49     67.28 o 
   2   6   3       55.95       74.49     18.88 o 
   3   6   3     5183.34     4669.84     97.46 o 
   4   6   3       74.97       71.46     16.02 o 
   5   6   3        0.27       17.32     20.98 o 
   6   6   3        3.10       -3.39     23.22 o 
   7   6   3     2655.23     2633.90     75.03 o 
   8   6   3      370.55      452.79     45.25 o 
   9   6   3     1770.11     1838.17    214.94 o 
  10   6   3        7.99       18.46     58.44 o 
  11   6   3      324.67      171.48     97.13 o 
  12   6   3      226.09      157.11     76.55 o 
  13   6   3      452.52      664.15    106.62 o 
 -15   7   3      280.78      429.04    260.12 o 
 -14   7   3       29.55       18.64    120.36 o 
 -13   7   3     3030.03     3380.76    197.73 o 
 -12   7   3      124.66      149.95     93.60 o 
 -11   7   3       93.52       62.69     45.80 o 
 -10   7   3      132.92       25.48     43.29 o 
  -9   7   3     1766.98     1811.92     84.34 o 
  -8   7   3       22.12      -24.82     49.74 o 
  -7   7   3     7246.33     7161.54    168.35 o 
  -6   7   3      116.27      140.58     42.32 o 
  -5   7   3      672.54      872.50     63.42 o 
  -4   7   3       40.75       64.15     16.29 o 
  -3   7   3      774.68      759.20     34.42 o 
  -2   7   3     1021.23     1040.86     49.79 o 
  -1   7   3     4248.50     3714.56     73.64 o 
   0   7   3      144.33      190.30     24.64 o 
   1   7   3       19.54       14.15     20.00 o 
   2   7   3     1452.46     1458.73     43.61 o 
   3   7   3     1881.03     2005.57     63.32 o 
   4   7   3     1327.91     1226.68     37.61 o 
   5   7   3      892.59     1008.12     42.37 o 
   6   7   3       12.82       14.25     23.72 o 
   7   7   3       39.34       67.19     40.20 o 
   8   7   3        0.90       -7.11     37.43 o 
   9   7   3      364.80      384.81    103.69 o 
  10   7   3      101.07       98.29     74.23 o 
  11   7   3       86.34       97.91     76.28 o 
  12   7   3       57.16      -31.47    175.50 o 
 -14   8   3        7.94       25.54    127.22 o 
 -13   8   3      647.18      727.70     79.19 o 
 -12   8   3       23.10       45.95     45.54 o 
 -11   8   3      663.98      760.80     73.06 o 
 -10   8   3      134.61       98.04     53.77 o 
  -9   8   3     1549.92     1597.95     74.66 o 
  -8   8   3      302.07      384.06     52.83 o 
  -7   8   3       70.30       82.58     39.42 o 
  -6   8   3      304.53      296.55     46.95 o 
  -5   8   3     2043.87     1981.19     73.18 o 
  -4   8   3     1765.49     1707.55     40.36 o 
  -3   8   3     4339.96     4482.47     90.39 o 
  -2   8   3     2043.81     2050.17     61.32 o 
  -1   8   3      655.43      728.48     46.86 o 
   0   8   3      204.95      241.59     27.61 o 
   1   8   3      684.09      869.91     40.90 o 
   2   8   3     3950.34     3751.47     78.05 o 
   3   8   3     4062.12     3769.62    129.90 o 
   4   8   3      843.53      909.49     50.37 o 
   5   8   3      363.97      394.07     39.57 o 
   6   8   3     1310.82     1241.09     88.99 o 
   7   8   3      614.50      597.75     79.92 o 
   8   8   3     3191.33     2969.17    150.89 o 
   9   8   3      298.02      231.45     76.06 o 
  10   8   3       14.40     -126.88    159.97 o 
  11   8   3        0.32      125.07    187.60 o 
  12   8   3      647.39      301.78    222.90 o 
 -14   9   3      808.26     1045.64    172.04 o 
 -13   9   3      252.33      309.55     69.90 o 
 -12   9   3     1857.49     1881.94     80.75 o 
 -11   9   3     1138.38     1282.92     77.73 o 
 -10   9   3      211.20      271.95     55.69 o 
  -9   9   3       45.20       11.73     42.18 o 
  -8   9   3     2473.38     2352.47     88.30 o 
  -7   9   3     3755.85     3550.64    125.52 o 
  -6   9   3      615.42      737.32     61.41 o 
  -5   9   3      244.58      304.15     25.65 o 
  -4   9   3      796.38      860.45     57.63 o 
  -3   9   3      798.48      980.12     58.67 o 
  -2   9   3     4097.02     3883.78     94.40 o 
  -1   9   3      972.49     1031.32     81.15 o 
   0   9   3      373.52      387.54     36.42 o 
   1   9   3       87.26       58.78     28.41 o 
   2   9   3      330.18      386.79     39.60 o 
   3   9   3       11.71       12.89     26.55 o 
   4   9   3      480.86      424.64     43.77 o 
   5   9   3      833.03      879.27     53.23 o 
   6   9   3       45.31       80.30     60.57 o 
   7   9   3      336.48      217.00     99.56 o 
   8   9   3       52.84       45.79    165.82 o 
   9   9   3       24.32      -37.72    170.05 o 
  10   9   3      397.41      153.92    197.08 o 
  11   9   3       71.84     -125.27    186.59 o 
 -13  10   3        4.74       58.65     60.16 o 
 -12  10   3      261.99      334.55     59.41 o 
 -11  10   3      105.17       91.23     53.68 o 
 -10  10   3      706.71      681.72     69.89 o 
  -9  10   3        0.96       24.32     47.39 o 
  -8  10   3     5405.16     5325.59    133.68 o 
  -7  10   3      649.81      819.97     67.88 o 
  -6  10   3      494.86      530.25     37.86 o 
  -5  10   3      303.80      354.21     36.02 o 
  -4  10   3     5715.50     5559.52    112.93 o 
  -3  10   3      222.20      217.52     38.83 o 
  -2  10   3     4838.64     4437.06    101.24 o 
  -1  10   3       69.22       52.98     27.32 o 
   0  10   3     5632.64     5227.71    107.58 o 
   1  10   3       79.88      158.57     34.29 o 
   2  10   3     6913.06     6665.78    118.32 o 
   3  10   3      413.31      392.90     44.92 o 
   4  10   3     1055.76     1142.42     60.21 o 
   5  10   3       98.29       59.28     37.21 o 
   6  10   3     1606.22     1795.21    154.56 o 
   7  10   3       95.45      -30.64    185.18 o 
   8  10   3       61.11       41.35    188.61 o 
   9  10   3      141.99      149.07    199.71 o 
  10  10   3       48.73     -107.92    193.45 o 
 -13  11   3       11.96       23.29     81.18 o 
 -12  11   3     1654.75     1841.20     95.16 o 
 -11  11   3      511.45      656.71     74.61 o 
 -10  11   3      231.44      321.57     62.15 o 
  -9  11   3       78.33       94.96     51.86 o 
  -8  11   3     1859.87     1903.38     86.48 o 
  -7  11   3     1740.47     1593.27     80.49 o 
  -6  11   3        8.00      -12.60     26.58 o 
  -5  11   3        6.00      -17.70     27.14 o 
  -4  11   3      462.87      513.71     51.01 o 
  -3  11   3     1347.19     1431.34     90.23 o 
  -2  11   3       34.99       52.24     34.01 o 
  -1  11   3       28.57       60.02     30.30 o 
   0  11   3      593.77      754.72     54.84 o 
   1  11   3      263.44      222.72     38.39 o 
   2  11   3       20.82       22.24     34.40 o 
   3  11   3       77.58       43.01     36.96 o 
   4  11   3     1051.83     1036.09    149.38 o 
   5  11   3       73.53       26.47     45.40 o 
   6  11   3      613.28      672.73    308.94 o 
   7  11   3       24.23       -1.13     98.09 o 
   8  11   3      601.17      289.68    207.98 o 
   9  11   3        0.32      -59.11    195.87 o 
 -12  12   3      412.04      356.79     59.51 o 
 -11  12   3        8.33       36.16     50.93 o 
 -10  12   3     1531.77     1642.89    112.01 o 
  -9  12   3      769.07      873.64    141.21 o 
  -8  12   3     2407.11     2219.40    106.75 o 
  -7  12   3      311.57      244.96     59.58 o 
  -6  12   3      867.21      965.59    103.87 o 
  -5  12   3      557.88      550.06     48.63 o 
  -4  12   3      404.54      455.65     44.18 o 
  -3  12   3      374.13      510.02     50.50 o 
  -2  12   3      105.62       59.60     37.86 o 
  -1  12   3       33.82       -6.26     39.94 o 
   0  12   3       69.86       73.16     33.96 o 
   1  12   3        6.86      -18.26     33.32 o 
   2  12   3       24.57       40.25     36.02 o 
   3  12   3       31.48        9.11     44.02 o 
   4  12   3      340.99      317.38    112.98 o 
   5  12   3        2.91      -11.40     45.21 o 
   6  12   3      126.62      -64.46    102.25 o 
   7  12   3       28.99     -165.27     98.98 o 
   8  12   3      103.11     -154.32    176.91 o 
 -11  13   3       75.35       61.98     67.73 o 
 -10  13   3      167.14      143.49     67.87 o 
  -9  13   3        1.22       44.31     54.86 o 
  -8  13   3       10.63        2.87     33.44 o 
  -7  13   3      238.43      275.86     42.86 o 
  -6  13   3      480.96      430.09     45.53 o 
  -5  13   3      594.42      541.30     52.55 o 
  -4  13   3       34.98        9.04     30.21 o 
  -3  13   3      115.70      102.62     44.00 o 
  -2  13   3      344.73      462.44     56.42 o 
  -1  13   3     1040.16     1088.53     96.61 o 
   0  13   3      125.16      137.74     47.15 o 
   1  13   3       34.34       67.98     44.80 o 
   2  13   3      105.75       30.00     46.23 o 
   3  13   3      219.77      187.76     64.67 o 
   4  13   3      356.80      189.82     88.83 o 
   5  13   3       23.49       13.06     99.73 o 
   6  13   3       42.85        9.89    106.16 o 
   7  13   3       27.41       16.75    240.35 o 
 -10  14   3      511.13      532.88    134.53 o 
  -9  14   3      848.02      892.70    118.79 o 
  -8  14   3      349.09      309.96     55.35 o 
  -7  14   3      170.60      104.21     42.31 o 
  -6  14   3      138.80       84.43     46.75 o 
  -5  14   3      489.90      512.95     52.10 o 
  -4  14   3      336.90      406.33     53.63 o 
  -3  14   3     2211.10     2105.52    105.35 o 
  -2  14   3       82.66      168.69     46.66 o 
  -1  14   3        6.33        5.99     42.94 o 
   0  14   3        0.24       29.03     43.23 o 
   1  14   3     2515.82     2332.01    113.56 o 
   2  14   3      119.09      189.87     56.13 o 
   3  14   3      779.07      870.72     77.12 o 
   4  14   3        0.10      -35.09     80.13 o 
   5  14   3     1564.45     1545.84    173.97 o 
   6  14   3        1.06      -22.47    117.06 o 
  -8  15   3       80.94       -0.59     40.84 o 
  -7  15   3      164.00      200.62     48.82 o 
  -6  15   3       43.82       38.96     64.61 o 
  -5  15   3      512.23      499.14     64.24 o 
  -4  15   3       26.80       38.09     43.80 o 
  -3  15   3       19.63      -34.71     42.62 o 
  -2  15   3       12.14       26.02     44.49 o 
  -1  15   3      480.43      424.26     60.61 o 
   0  15   3        1.33       12.40     46.97 o 
   1  15   3     1380.83     1358.67     88.71 o 
   2  15   3       36.04       53.23     65.19 o 
   3  15   3        1.13        8.28     64.61 o 
   4  15   3       15.91      -39.51     54.82 o 
  -6  16   3      219.86      136.42     81.51 o 
  -5  16   3     1489.76     1350.77     86.26 o 
  -4  16   3      239.71      180.77     60.14 o 
  -3  16   3      833.88      762.88     78.89 o 
  -2  16   3        5.08       60.69     55.64 o 
  -1  16   3      275.29      141.48     52.24 o 
   0  16   3      217.32      141.76     66.01 o 
   1  16   3      523.00      511.28     73.08 o 
  -4 -16   4      230.04      227.03     70.69 o 
  -3 -16   4      144.14      181.10     68.20 o 
  -2 -16   4      317.02      381.87     83.21 o 
  -1 -16   4        2.43       -0.98     52.96 o 
   0 -16   4        5.71       64.71     55.79 o 
   1 -16   4       74.46      129.74     84.90 o 
   2 -16   4      145.03      191.09     54.08 o 
   3 -16   4       95.20      123.71     72.90 o 
   4 -16   4       26.18       10.59     43.96 o 
   5 -16   4       91.74      113.57     59.91 o 
   6 -16   4       18.19       80.78     47.76 o 
  -6 -15   4       84.98      256.09    103.69 o 
  -5 -15   4       81.79       82.29     87.30 o 
  -4 -15   4      130.92      222.42     66.24 o 
  -3 -15   4      315.30      192.14     87.03 o 
  -2 -15   4      357.91      373.83     70.34 o 
  -1 -15   4      155.00      142.76     59.14 o 
   0 -15   4       18.90      102.89    113.87 o 
   1 -15   4      226.47      355.38     99.21 o 
   2 -15   4     1337.26     1197.38     82.64 o 
   3 -15   4      706.07      712.57     86.90 o 
   4 -15   4      100.56      123.32     45.77 o 
   5 -15   4       52.73       27.12     56.75 o 
   6 -15   4     1047.92     1146.54     92.21 o 
   7 -15   4     1012.01      956.09     73.56 o 
   8 -15   4      304.84      291.56     53.04 o 
  -7 -14   4       68.68       95.42    128.70 o 
  -6 -14   4      308.08      508.55    104.32 o 
  -5 -14   4      324.68      316.61     67.59 o 
  -4 -14   4      324.01      339.14     68.82 o 
  -3 -14   4      353.47      299.74     70.94 o 
  -2 -14   4      309.30      465.62     68.31 o 
  -1 -14   4       95.61      126.22     61.22 o 
   0 -14   4      167.34      154.87     78.66 o 
   1 -14   4        1.45      -75.60     71.81 o 
   2 -14   4      129.14       57.21    101.68 o 
   3 -14   4      526.41      377.52     79.29 o 
   4 -14   4        1.68       -9.93     40.56 o 
   5 -14   4      138.87       97.92     44.72 o 
   6 -14   4       36.77       22.09     40.80 o 
   7 -14   4      142.92       35.38     40.57 o 
   8 -14   4       24.88       45.29     41.91 o 
   9 -14   4       54.24       58.18     44.38 o 
  -9 -13   4      261.96      402.37    116.96 o 
  -8 -13   4       64.19       54.17    135.76 o 
  -7 -13   4        0.35       71.48     95.53 o 
  -6 -13   4      216.42      199.46     83.51 o 
  -5 -13   4      418.25      534.36     84.20 o 
  -4 -13   4      408.80      519.45    105.88 o 
  -3 -13   4      167.19      227.38     58.58 o 
  -2 -13   4       27.22       25.68     41.27 o 
  -1 -13   4      263.58      283.82     61.95 o 
   0 -13   4        3.19      -23.99     47.94 o 
   1 -13   4      882.24     1045.79    124.56 o 
   2 -13   4        4.19       35.26     39.51 o 
   3 -13   4      134.36       71.93     56.09 o 
   4 -13   4       83.94       56.62     47.77 o 
   5 -13   4       43.57       43.46     39.45 o 
   6 -13   4      155.38      125.34     54.66 o 
   7 -13   4     1431.86     1470.29    183.17 o 
   8 -13   4      185.11      148.95     48.28 o 
   9 -13   4      223.11      184.72     50.85 o 
  10 -13   4        0.86       44.16     50.33 o 
 -10 -12   4      144.79      314.66    109.27 o 
  -9 -12   4      250.43      372.48    132.03 o 
  -8 -12   4       14.26       55.20     89.71 o 
  -7 -12   4      128.58      143.53     68.46 o 
  -6 -12   4      175.11       84.49     67.48 o 
  -5 -12   4      306.67      268.68     55.69 o 
  -4 -12   4      381.03      399.36     86.82 o 
  -3 -12   4      242.52      168.45     47.26 o 
  -2 -12   4      101.64      130.90     51.57 o 
  -1 -12   4     1223.30     1090.40     74.65 o 
   0 -12   4       38.27       40.68     50.09 o 
   1 -12   4       14.53       -2.38     68.44 o 
   2 -12   4       33.53       14.18     37.29 o 
   3 -12   4       47.75       61.51     36.65 o 
   4 -12   4        2.89      -23.39     48.87 o 
   5 -12   4      367.48      413.68     67.36 o 
   6 -12   4       26.00      -32.97     52.23 o 
   7 -12   4       89.14       87.02     55.85 o 
   8 -12   4       94.49      104.84     38.81 o 
   9 -12   4       81.61        7.57     41.82 o 
  10 -12   4       52.92      105.11     66.27 o 
  11 -12   4      838.88      841.99     70.70 o 
 -11 -11   4      352.79      546.05    111.09 o 
 -10 -11   4      388.09      637.66    118.35 o 
  -9 -11   4     2101.71     2201.22    157.34 o 
  -8 -11   4      249.51      244.27     98.30 o 
  -7 -11   4      121.50      127.24     50.80 o 
  -6 -11   4      599.43      697.64    110.29 o 
  -5 -11   4     3816.06     3690.14     90.47 o 
  -4 -11   4     1523.10     1440.18     96.21 o 
  -3 -11   4     3708.98     3417.13     83.33 o 
  -2 -11   4      400.82      395.61     52.71 o 
  -1 -11   4      492.57      590.42     65.51 o 
   0 -11   4     1019.42     1063.46     92.72 o 
   1 -11   4     6784.90     6738.01    150.92 o 
   2 -11   4     2341.43     1982.70    101.52 o 
   3 -11   4      963.59     1069.96     64.66 o 
   4 -11   4        0.05      -40.17     32.72 o 
   5 -11   4      663.77      707.43     56.10 o 
   6 -11   4     2425.90     2157.16     77.92 o 
   7 -11   4     1543.56     1477.82    132.23 o 
   8 -11   4      398.42      364.06     48.77 o 
   9 -11   4       35.80       19.68     44.18 o 
  10 -11   4      255.56      193.73     49.54 o 
  11 -11   4      651.07      616.93    115.79 o 
  12 -11   4      588.19      543.04     75.24 o 
 -12 -10   4        5.25      372.11    124.06 o 
 -11 -10   4      196.91      454.89    189.82 o 
 -10 -10   4        0.28       61.10     88.10 o 
  -9 -10   4      229.63      269.18     99.78 o 
  -8 -10   4      174.68      306.78     92.82 o 
  -7 -10   4      940.41      908.34     85.59 o 
  -6 -10   4      200.90      216.26     40.68 o 
  -5 -10   4      659.38      775.13     54.20 o 
  -4 -10   4      299.91      258.52     51.55 o 
  -3 -10   4      218.44      208.95     48.65 o 
  -2 -10   4      638.35      842.77     59.25 o 
  -1 -10   4     1857.92     1741.59     66.53 o 
   0 -10   4     2188.96     2362.79     94.43 o 
   1 -10   4      356.83      488.20     81.41 o 
   2 -10   4        5.40      -20.33     24.07 o 
   3 -10   4      174.28      160.91     45.47 o 
   4 -10   4     2869.40     2979.02     87.34 o 
   5 -10   4     2050.00     1988.73     73.04 o 
   6 -10   4     3424.88     3391.00    147.44 o 
   7 -10   4      627.50      628.15     51.70 o 
   8 -10   4      124.04      101.52     62.92 o 
   9 -10   4       38.23       21.40     51.14 o 
  10 -10   4     2410.56     2333.04     76.45 o 
  11 -10   4      213.27      197.69     60.32 o 
  12 -10   4      571.33      471.02     72.22 o 
 -12  -9   4       62.03      287.38     90.85 o 
 -11  -9   4      382.02      460.21    101.40 o 
 -10  -9   4     1338.63     1454.24    137.97 o 
  -9  -9   4     1017.97     1210.76     86.39 o 
  -8  -9   4      872.40      920.54     86.37 o 
  -7  -9   4       91.84       85.11     60.74 o 
  -6  -9   4      754.31      772.60     56.46 o 
  -5  -9   4     2934.79     2808.98     73.24 o 
  -4  -9   4     5585.57     5620.28     89.35 o 
  -3  -9   4      989.34      995.87     42.67 o 
  -2  -9   4      528.30      627.49     51.22 o 
  -1  -9   4      262.94      306.41     41.89 o 
   0  -9   4     5377.91     5262.56    104.45 o 
   1  -9   4     1197.40     1233.35     46.49 o 
   2  -9   4     3628.39     3685.41     74.43 o 
   3  -9   4        2.09       15.71     26.78 o 
   4  -9   4      224.58      337.45     69.28 o 
   5  -9   4      291.96      303.52     75.90 o 
   6  -9   4     4602.33     4606.75    105.95 o 
   7  -9   4       91.88       60.01     35.10 o 
   8  -9   4      586.80      551.20     38.72 o 
   9  -9   4       28.47       65.65     28.70 o 
  10  -9   4        0.50       42.81     29.23 o 
  11  -9   4        4.20      -39.94     49.62 o 
  12  -9   4      765.26      708.86     80.49 o 
  13  -9   4       81.97       26.63     59.71 o 
 -13  -8   4       24.56      222.70    171.47 o 
 -12  -8   4       29.73      141.59     59.23 o 
 -11  -8   4       99.76      152.79     57.63 o 
 -10  -8   4      148.70      188.16     66.24 o 
  -9  -8   4      185.67      231.02     43.17 o 
  -8  -8   4        5.15       -6.30     31.61 o 
  -7  -8   4        0.12      -32.54     30.55 o 
  -6  -8   4     3788.94     3471.22     68.93 o 
  -5  -8   4      375.77      393.34     33.40 o 
  -4  -8   4      409.64      417.16     29.59 o 
  -3  -8   4       37.18       48.11     21.99 o 
  -2  -8   4     4007.40     4056.67     76.22 o 
  -1  -8   4        7.35       69.95     32.05 o 
   0  -8   4     8298.81     8426.70    139.54 o 
   1  -8   4       24.48       11.23     24.08 o 
   2  -8   4      562.23      805.10     72.55 o 
   3  -8   4        0.50       19.51     22.11 o 
   4  -8   4     3991.32     4186.21     77.82 o 
   5  -8   4      444.07      469.58     36.14 o 
   6  -8   4     1245.99     1292.30     66.69 o 
   7  -8   4       16.35        3.67     25.03 o 
   8  -8   4      124.93       70.40     24.11 o 
   9  -8   4       60.98       80.71     31.00 o 
  10  -8   4     1429.34     1457.45    155.23 o 
  11  -8   4      374.52      416.76     64.55 o 
  12  -8   4      542.96      421.40     68.99 o 
  13  -8   4       60.16      126.08     63.95 o 
 -14  -7   4      833.34     1023.95    340.31 o 
 -13  -7   4       76.74      126.55     78.52 o 
 -12  -7   4       78.73      170.56     58.28 o 
 -11  -7   4       32.68       42.28     41.50 o 
 -10  -7   4     2739.02     2702.05    141.43 o 
  -9  -7   4      116.98       64.94     48.39 o 
  -8  -7   4      343.33      295.05     38.87 o 
  -7  -7   4       78.10       69.86     32.13 o 
  -6  -7   4     1776.79     1653.27     47.19 o 
  -5  -7   4      745.28      852.94     41.59 o 
  -4  -7   4     3956.81     3743.36     67.40 o 
  -3  -7   4      285.49      386.44     27.99 o 
  -2  -7   4       52.23       55.75     19.71 o 
  -1  -7   4      485.67      558.30     91.14 o 
   0  -7   4     4641.55     4450.92     80.91 o 
   1  -7   4       41.51       19.09     21.89 o 
   2  -7   4      106.51      158.01     30.79 o 
   3  -7   4       22.24        8.75     20.52 o 
   4  -7   4      271.03      327.44     39.53 o 
   5  -7   4        3.83      -11.50     17.82 o 
   6  -7   4        5.13      -13.18     16.62 o 
   7  -7   4      602.11      626.50     42.34 o 
   8  -7   4      658.50      578.34     35.10 o 
   9  -7   4       34.34       29.21     24.45 o 
  10  -7   4      275.83      271.79     45.52 o 
  11  -7   4        5.63       14.12     47.20 o 
  12  -7   4       45.34       27.03     54.87 o 
  13  -7   4       20.77      103.08     60.92 o 
  14  -7   4       27.37       -0.20     61.12 o 
 -14  -6   4        3.47      151.73     98.04 o 
 -13  -6   4       64.35       51.05    101.77 o 
 -12  -6   4      595.51      557.46     70.93 o 
 -11  -6   4      458.71      503.40     65.93 o 
 -10  -6   4      732.06      855.89     94.23 o 
  -9  -6   4      101.90       29.09     43.18 o 
  -8  -6   4        1.17       12.66     26.50 o 
  -7  -6   4      168.29      161.59     37.80 o 
  -6  -6   4     2698.67     2605.86     65.90 o 
  -5  -6   4      217.52      219.98     24.75 o 
  -4  -6   4     1170.97     1144.60     36.60 o 
  -3  -6   4      487.07      572.29     43.60 o 
  -2  -6   4       23.42       24.12     15.81 o 
  -1  -6   4      475.10      520.45     24.55 o 
   0  -6   4     3741.84     3585.75     68.73 o 
   1  -6   4     1791.94     1885.95     47.39 o 
   2  -6   4     1992.10     2098.38     79.63 o 
   3  -6   4      339.45      478.87     39.28 o 
   4  -6   4     2300.17     2183.55     49.29 o 
   5  -6   4     5823.06     5615.42     72.28 o 
   6  -6   4     2094.28     2019.11     42.40 o 
   7  -6   4      537.32      570.71     31.99 o 
   8  -6   4       61.94       58.94     24.72 o 
   9  -6   4      386.29      428.25     46.59 o 
  10  -6   4      784.44      832.51    176.61 o 
  11  -6   4     1008.76     1167.86    299.36 o 
  12  -6   4      250.58      596.09    160.57 o 
  13  -6   4       12.23       25.82     59.11 o 
  14  -6   4        6.77     -111.75     56.89 o 
 -14  -5   4      254.06      384.52     88.67 o 
 -13  -5   4       22.17       85.72     65.92 o 
 -12  -5   4        3.68       30.51     47.22 o 
 -11  -5   4      651.90      756.12     71.90 o 
 -10  -5   4      932.01     1001.24     74.07 o 
  -9  -5   4      386.86      456.61     64.21 o 
  -8  -5   4      226.60      215.53     46.12 o 
  -7  -5   4      188.80      172.19     27.10 o 
  -6  -5   4       46.78       31.07     19.42 o 
  -5  -5   4     1037.90     1004.40     37.86 o 
  -4  -5   4      888.40      836.13     28.98 o 
  -3  -5   4      659.51      658.40     30.22 o 
  -2  -5   4      749.74      838.57     31.87 o 
  -1  -5   4      330.43      509.25     21.84 o 
   0  -5   4     1297.48     1230.90     51.27 o 
   1  -5   4     1848.52     1830.95     44.60 o 
   2  -5   4      639.77      816.83     97.98 o 
   3  -5   4       48.76       38.72     23.90 o 
   4  -5   4        1.24        1.51     15.13 o 
   5  -5   4       50.70       65.36     16.47 o 
   6  -5   4     1461.94     1401.96     33.64 o 
   7  -5   4      200.16      220.40     22.70 o 
   8  -5   4       30.20       30.10     31.94 o 
   9  -5   4       42.07       51.13     35.35 o 
  10  -5   4      140.65       72.88     73.02 o 
  11  -5   4        7.94       16.99     47.40 o 
  12  -5   4       18.53       35.09     64.15 o 
  13  -5   4       12.87       97.86     92.59 o 
  14  -5   4       27.60      119.30    119.92 o 
 -15  -4   4      186.51      248.19    140.90 o 
 -14  -4   4       15.18        4.86     80.49 o 
 -13  -4   4       12.55       12.63     60.25 o 
 -12  -4   4      355.90      358.94     59.17 o 
 -11  -4   4     1868.87     1556.88     79.11 o 
 -10  -4   4      241.21      211.89     48.55 o 
  -9  -4   4      588.68      569.91     68.98 o 
  -8  -4   4       29.29        3.73     33.16 o 
  -7  -4   4     3160.39     3021.56     62.63 o 
  -6  -4   4      493.62      524.93     23.87 o 
  -5  -4   4     8613.82     8293.94     93.34 o 
  -4  -4   4     1177.13     1186.79     32.21 o 
  -3  -4   4     1032.79      979.31     27.79 o 
  -2  -4   4      346.21      421.13     21.18 o 
  -1  -4   4    20323.54    19777.45    183.88 o 
   0  -4   4     1249.24     1204.04     37.99 o 
   1  -4   4      873.29      791.86     61.29 o 
   2  -4   4      337.71      351.20     23.73 o 
   3  -4   4     1415.08     1268.96     33.48 o 
   4  -4   4      165.20      174.63     20.38 o 
   5  -4   4     7058.79     6458.07     97.99 o 
   6  -4   4      228.26      248.36     29.64 o 
   7  -4   4       47.19        1.66     21.45 o 
   8  -4   4      166.82      138.50     36.14 o 
   9  -4   4     1685.51     1532.08     77.75 o 
  10  -4   4       10.27      -19.37     45.47 o 
  11  -4   4      719.47      826.64     79.51 o 
  12  -4   4        2.20       65.39     73.23 o 
  13  -4   4      628.69      540.59    135.86 o 
  14  -4   4       79.91      258.32    130.11 o 
 -15  -3   4      164.24      320.79     86.73 o 
 -14  -3   4       88.34      156.51     74.82 o 
 -13  -3   4        0.38       31.80     49.86 o 
 -12  -3   4        3.29       -5.90     44.83 o 
 -11  -3   4      154.43      129.75     68.43 o 
 -10  -3   4      364.29      334.40     51.23 o 
  -9  -3   4      173.93      112.31     32.90 o 
  -8  -3   4        5.44      -23.80     26.75 o 
  -7  -3   4      250.39      259.94     32.75 o 
  -6  -3   4      446.45      445.20     26.33 o 
  -5  -3   4     1352.45     1248.05     25.20 o 
  -4  -3   4      958.68      972.30     25.84 o 
  -3  -3   4       27.60       53.40     14.55 o 
  -2  -3   4      116.05      120.64     15.41 o 
  -1  -3   4      986.08      950.51     26.58 o 
   0  -3   4       70.47       42.51     17.01 o 
   1  -3   4      213.35      311.32     24.07 o 
   2  -3   4      154.88      165.72     15.70 o 
   3  -3   4     3034.28     2828.89     48.40 o 
   4  -3   4      590.17      553.72     27.88 o 
   5  -3   4     3140.70     2806.83     49.38 o 
   6  -3   4       19.20       31.06     34.09 o 
   7  -3   4      366.90      351.79     48.62 o 
   8  -3   4       49.94       70.78     33.70 o 
   9  -3   4     1246.84     1320.62    157.65 o 
  10  -3   4      223.55      228.18     77.76 o 
  11  -3   4       25.57       15.14     50.25 o 
  12  -3   4        3.25       18.81     50.74 o 
  13  -3   4        4.62       37.27     60.25 o 
  14  -3   4       94.49      133.79     96.83 o 
 -15  -2   4       47.97      223.54     77.96 o 
 -14  -2   4       13.23      139.39    154.92 o 
 -13  -2   4      241.05      195.58     53.08 o 
 -12  -2   4       13.34       72.37     44.80 o 
 -11  -2   4     2331.45     1920.88    108.47 o 
 -10  -2   4      121.47      131.29     42.39 o 
  -9  -2   4      353.33      330.25     37.65 o 
  -8  -2   4      268.31      232.06     31.83 o 
  -7  -2   4     7350.88     6777.96     94.48 o 
  -6  -2   4     1240.90     1123.20     35.06 o 
  -5  -2   4     7023.46     6290.16     85.19 o 
  -4  -2   4        5.15        9.80     12.57 o 
  -3  -2   4       26.33       12.55     12.44 o 
  -2  -2   4     1181.28     1119.06     33.18 o 
  -1  -2   4    17419.05    16488.77    152.95 o 
   0  -2   4     1021.15     1032.33     24.08 o 
   1  -2   4      291.22      302.69     15.95 o 
   2  -2   4      721.60      678.41     35.14 o 
   3  -2   4     1055.75      901.04     23.19 o 
   4  -2   4      260.29      272.08     21.27 o 
   5  -2   4     2627.78     2403.47     50.64 o 
   6  -2   4      533.34      593.59     41.62 o 
   7  -2   4        8.09      -21.29     42.34 o 
   8  -2   4        0.98        2.75     23.52 o 
   9  -2   4       11.65      -35.99     34.12 o 
  10  -2   4      790.00      905.90     81.25 o 
  11  -2   4      175.64      166.66     83.72 o 
  12  -2   4       38.41       64.14     94.10 o 
  13  -2   4       72.64       67.67     64.80 o 
  14  -2   4      176.88      113.56     75.17 o 
 -15  -1   4      113.89      141.27     69.44 o 
 -14  -1   4      360.41      310.87    120.23 o 
 -13  -1   4       97.73      144.06     69.65 o 
 -12  -1   4      264.36      282.37     52.80 o 
 -11  -1   4      166.47      141.14     44.06 o 
 -10  -1   4      935.11     1019.43     66.56 o 
  -9  -1   4       44.08       66.36     28.06 o 
  -8  -1   4        8.66       -2.29     19.57 o 
  -7  -1   4      138.00      153.28     22.07 o 
  -6  -1   4     1208.99     1095.49     33.32 o 
  -5  -1   4      832.26      845.68     60.76 o 
  -4  -1   4      125.74      138.48     19.98 o 
  -3  -1   4       50.17       63.05     14.80 o 
  -2  -1   4      500.54      565.82     20.25 o 
  -1  -1   4      821.37      788.84     45.71 o 
   0  -1   4       97.16       74.43     15.12 o 
   1  -1   4      899.03      799.64     18.15 o 
   2  -1   4       79.06       54.79     10.86 o 
   3  -1   4      868.23      766.74     23.21 o 
   4  -1   4     5040.55     4388.85     80.12 o 
   5  -1   4     1109.94      946.65     28.12 o 
   6  -1   4      136.47      148.84     20.42 o 
   7  -1   4      523.10      619.36     31.19 o 
   8  -1   4      642.09      614.11     66.62 o 
   9  -1   4     3059.66     2571.08     69.79 o 
  10  -1   4     3693.77     3501.31    100.48 o 
  11  -1   4       85.73       57.52     55.97 o 
  12  -1   4        0.53       10.42     98.14 o 
  13  -1   4      806.29      736.62     94.61 o 
  14  -1   4     1041.67     1338.27    118.54 o 
 -16   0   4      279.65      432.40     90.92 o 
 -15   0   4       11.25       88.28     69.59 o 
 -14   0   4      345.66      337.62    127.69 o 
 -13   0   4      318.03      400.64     82.02 o 
 -12   0   4     1285.04     1386.88     73.93 o 
 -11   0   4      476.35      487.21     58.67 o 
 -10   0   4      614.51      751.81     54.52 o 
  -9   0   4       54.06        7.72     24.76 o 
  -8   0   4     1966.93     1794.73     51.53 o 
  -7   0   4      814.63      803.57     50.50 o 
  -6   0   4     1185.96     1016.66     37.45 o 
  -5   0   4      272.27      399.40     36.22 o 
  -4   0   4     4370.97     4513.96     66.35 o 
  -3   0   4      254.53      325.36     21.28 o 
  -2   0   4     8536.21     8147.94     91.85 o 
  -1   0   4     5666.02     5081.91     57.21 o 
   0   0   4     6239.30     6007.17     62.26 o 
   1   0   4       33.98       16.01     11.94 o 
   2   0   4     1282.64     1213.65     24.61 o 
   3   0   4     1467.51     1306.93     24.81 o 
   4   0   4     5050.55     4590.94     72.32 o 
   5   0   4      534.48      563.86     29.21 o 
   6   0   4      609.62      649.04     29.20 o 
   7   0   4        2.30      -26.99     50.63 o 
   8   0   4      750.71      792.11     69.09 o 
   9   0   4       23.33       11.98     32.31 o 
  10   0   4     1743.70     1629.60     96.83 o 
  11   0   4       56.74       71.79     92.19 o 
  12   0   4       34.01      175.22     65.60 o 
  13   0   4      138.09       71.05    136.16 o 
  14   0   4       81.78      -67.53     65.43 o 
 -16   1   4      115.05      222.48    133.54 o 
 -15   1   4      147.61      293.70    103.48 o 
 -14   1   4       43.70      -48.55     58.06 o 
 -13   1   4      186.72      151.10     55.48 o 
 -12   1   4      334.28      435.19     53.09 o 
 -11   1   4      662.05      640.39     54.72 o 
 -10   1   4       93.66       49.23     27.57 o 
  -9   1   4       33.56       -6.85     23.40 o 
  -8   1   4      310.87      288.98     29.59 o 
  -7   1   4      107.43      106.62     22.77 o 
  -6   1   4      140.00      102.70     18.50 o 
  -5   1   4       72.35       35.50     15.96 o 
  -4   1   4     5488.37     5811.29     78.50 o 
  -3   1   4      129.03      161.98     23.21 o 
  -2   1   4        9.17        5.11     14.43 o 
  -1   1   4        3.02       -2.60     14.53 o 
   0   1   4      851.26      897.03     41.13 o 
   1   1   4      296.54      302.13     16.76 o 
   2   1   4      722.68      868.83     23.92 o 
   3   1   4       12.86       -7.35     11.13 o 
   4   1   4     4358.17     4057.35     48.12 o 
   5   1   4      179.52      178.90     25.84 o 
   6   1   4       82.59       90.77     28.77 o 
   7   1   4      193.10      198.17     42.35 o 
   8   1   4     1532.59     1558.02     62.83 o 
   9   1   4       35.07       14.24     38.35 o 
  10   1   4     1553.21     1481.55    106.76 o 
  11   1   4      377.27      348.41     52.99 o 
  12   1   4      328.63      360.01     79.74 o 
  13   1   4       76.01       79.20     71.94 o 
  14   1   4      674.58      861.85    108.85 o 
 -16   2   4      637.78      800.62    208.99 o 
 -15   2   4        3.52       27.64     62.44 o 
 -14   2   4      260.08      192.17     65.74 o 
 -13   2   4      195.67      138.91     48.89 o 
 -12   2   4     3610.24     3848.48    126.28 o 
 -11   2   4        0.03        1.41     33.10 o 
 -10   2   4      102.73      109.85     29.02 o 
  -9   2   4       12.90       -9.36     20.15 o 
  -8   2   4     4959.07     4776.42     71.25 o 
  -7   2   4      517.29      471.92     25.88 o 
  -6   2   4     4515.12     4074.69     74.53 o 
  -5   2   4      283.95      322.56     21.16 o 
  -4   2   4     8205.28     8438.96    104.65 o 
  -3   2   4      626.58      625.82     52.16 o 
  -2   2   4    11202.02    11435.55    158.12 o 
  -1   2   4        9.58       14.76     19.26 o 
   0   2   4      532.91      608.21     33.47 o 
   1   2   4      547.66      639.45     29.89 o 
   2   2   4     1144.72     1113.38     28.00 o 
   3   2   4        4.31      -13.27     10.29 o 
   4   2   4        6.26       14.89     13.09 o 
   5   2   4        2.66       13.53     13.52 o 
   6   2   4       90.40      104.63     26.00 o 
   7   2   4       49.16       31.21     46.75 o 
   8   2   4      131.70      103.34     38.66 o 
   9   2   4       19.61       12.25     53.85 o 
  10   2   4       90.25      119.60     58.53 o 
  11   2   4       23.28      -14.53     75.24 o 
  12   2   4       42.32      -24.68     62.12 o 
  13   2   4        7.51       36.44    179.53 o 
  14   2   4       74.43       28.21     71.51 o 
 -16   3   4      146.85      114.79    136.06 o 
 -15   3   4       34.90       78.24    122.75 o 
 -14   3   4      275.00      204.25     59.14 o 
 -13   3   4        3.80       -4.29     39.28 o 
 -12   3   4     1173.29     1157.79    127.68 o 
 -11   3   4        0.01      -50.07     29.98 o 
 -10   3   4      331.00      364.03     49.31 o 
  -9   3   4       18.97       -6.44     17.97 o 
  -8   3   4     6180.36     6610.64     80.51 o 
  -7   3   4       40.71       18.79     18.77 o 
  -6   3   4        4.27       19.24     16.91 o 
  -5   3   4      430.76      531.74     39.05 o 
  -4   3   4     4757.90     4882.70     85.29 o 
  -3   3   4      370.45      406.52     22.65 o 
  -2   3   4     8599.30     7740.82    116.92 o 
  -1   3   4      188.69      162.81     23.36 o 
   0   3   4     5380.78     5901.12     96.60 o 
   1   3   4     1834.41     1577.96     45.35 o 
   2   3   4     1393.33     1066.13     28.25 o 
   3   3   4      113.82       78.91     14.95 o 
   4   3   4     2247.45     1831.56     34.93 o 
   5   3   4       27.38       -4.65     22.11 o 
   6   3   4      120.34      145.18     18.64 o 
   7   3   4      271.69      257.65     41.78 o 
   8   3   4      512.11      509.64    100.66 o 
   9   3   4     1322.34     1406.23     99.35 o 
  10   3   4      324.12      286.04     72.33 o 
  11   3   4        0.02       28.13     57.31 o 
  12   3   4      161.07      285.44    112.86 o 
  13   3   4      335.43      591.40     97.05 o 
  14   3   4      173.21      182.11     88.15 o 
 -15   4   4        0.19      -26.70    105.40 o 
 -14   4   4        0.77       61.05     50.93 o 
 -13   4   4       25.51       72.37     39.22 o 
 -12   4   4      909.75     1112.98    135.63 o 
 -11   4   4      422.77      389.06     38.25 o 
 -10   4   4      997.93     1122.08     61.68 o 
  -9   4   4      462.16      680.30     56.48 o 
  -8   4   4      199.93      255.32     39.50 o 
  -7   4   4     1424.67     1402.82     43.42 o 
  -6   4   4     4969.97     5196.95     89.94 o 
  -5   4   4     4535.67     5086.87     88.44 o 
  -4   4   4     5568.83     6439.26    133.04 o 
  -3   4   4     1985.51     2322.87     53.95 o 
  -2   4   4     1860.18     2038.32     51.97 o 
  -1   4   4    15943.07    16599.90    225.08 o 
   0   4   4     5218.93     5915.32    101.19 o 
   1   4   4     3851.46     4121.77     58.05 o 
   2   4   4      252.26      266.29     20.87 o 
   3   4   4     1619.41     1572.76     30.46 o 
   4   4   4     1184.62     1249.93     35.97 o 
   5   4   4     1794.74     1713.05     37.15 o 
   6   4   4       51.61       67.03     18.04 o 
   7   4   4       92.53       33.70     25.71 o 
   8   4   4       53.71       35.16     52.88 o 
   9   4   4      122.11      128.16     62.72 o 
  10   4   4       35.40      -23.43     55.58 o 
  11   4   4       26.00      119.32     70.86 o 
  12   4   4       54.73       90.56     72.89 o 
  13   4   4      199.31      279.24     85.58 o 
 -15   5   4       13.32       66.44     86.56 o 
 -14   5   4      296.56      320.92     94.33 o 
 -13   5   4      617.92      665.89     57.87 o 
 -12   5   4      318.27      372.77     60.88 o 
 -11   5   4      647.69      847.07     69.11 o 
 -10   5   4        8.64       10.96     38.99 o 
  -9   5   4     2013.95     2002.92     55.02 o 
  -8   5   4      659.49      641.10     71.91 o 
  -7   5   4    18111.26    18529.20    461.06 o 
  -6   5   4      586.64      709.72     36.15 o 
  -5   5   4       21.19        8.30     19.12 o 
  -4   5   4       84.51      136.59     23.24 o 
  -3   5   4    50038.82    55295.29    946.46 o 
  -2   5   4    11083.94    11571.58    204.05 o 
  -1   5   4    31667.55    34527.68    438.13 o 
   0   5   4        9.29       -3.28     21.42 o 
   1   5   4    15633.33    16680.53    171.54 o 
   2   5   4     2585.18     2596.82     66.47 o 
   3   5   4    29326.93    29660.30    458.77 o 
   4   5   4      125.62      100.61     20.86 o 
   5   5   4       46.13       36.01     25.81 o 
   6   5   4      122.49      139.58     21.08 o 
   7   5   4     6826.56     6488.41    118.97 o 
   8   5   4       74.92        6.85     53.18 o 
   9   5   4     1422.91     1961.56    260.43 o 
  10   5   4        0.26       -6.50     55.78 o 
  11   5   4      733.21      817.44    130.82 o 
  12   5   4        9.72       18.22     73.52 o 
  13   5   4      259.77      279.82    145.14 o 
 -15   6   4       62.78       27.12    105.10 o 
 -14   6   4       63.37       58.96     49.06 o 
 -13   6   4      841.77      997.88    139.61 o 
 -12   6   4       23.79       61.16     66.49 o 
 -11   6   4      552.96      600.82     64.61 o 
 -10   6   4       17.26       21.45     44.05 o 
  -9   6   4       52.52       26.39     44.92 o 
  -8   6   4       55.59       94.03     42.97 o 
  -7   6   4     3395.53     3162.64    103.82 o 
  -6   6   4       31.10       33.70     19.98 o 
  -5   6   4      276.51      342.36     66.57 o 
  -4   6   4       85.82       63.42     21.14 o 
  -3   6   4        9.16       17.26     17.61 o 
  -2   6   4       14.87       44.57     22.34 o 
  -1   6   4     1676.06     1754.37     50.57 o 
   0   6   4       10.27       -1.97     22.00 o 
   1   6   4     1553.70     1609.11     43.45 o 
   2   6   4      260.98      284.71     24.50 o 
   3   6   4     1211.64     1107.34     50.31 o 
   4   6   4      142.06      130.47     31.86 o 
   5   6   4     2599.94     2517.96     55.55 o 
   6   6   4      205.14      181.85     32.38 o 
   7   6   4     1912.08     1976.80     68.94 o 
   8   6   4       96.34       47.37     73.02 o 
   9   6   4       10.01       -6.97     62.07 o 
  10   6   4      152.00      129.15    107.92 o 
  11   6   4      670.24      166.81    195.27 o 
  12   6   4       14.76      -24.46     64.65 o 
 -15   7   4      309.74      530.84    161.25 o 
 -14   7   4        0.07       23.75    118.98 o 
 -13   7   4     1238.43     1518.84    135.57 o 
 -12   7   4      222.01      217.20     55.20 o 
 -11   7   4        0.01       13.48     44.45 o 
 -10   7   4       14.97       33.46     46.67 o 
  -9   7   4     1114.83     1240.99     86.16 o 
  -8   7   4      903.25     1006.27    121.08 o 
  -7   7   4     3410.24     3260.31     70.80 o 
  -6   7   4      908.72     1008.71     72.40 o 
  -5   7   4      293.32      327.77     30.10 o 
  -4   7   4      223.35      228.35     27.56 o 
  -3   7   4     6614.95     6240.67     87.73 o 
  -2   7   4     1329.43     1309.28     46.38 o 
  -1   7   4     4148.21     4343.51     83.29 o 
   0   7   4      398.99      444.49     30.61 o 
   1   7   4      761.42      739.13     40.37 o 
   2   7   4      413.00      453.22     38.17 o 
   3   7   4     6192.96     5808.30    154.65 o 
   4   7   4     1466.05     1396.00     45.94 o 
   5   7   4      356.71      427.36     33.85 o 
   6   7   4       15.11       20.27     30.81 o 
   7   7   4     1026.84     1135.52     79.37 o 
   8   7   4      488.55      492.97     59.81 o 
   9   7   4     1116.85      909.98    226.33 o 
  10   7   4      281.98       67.58    173.89 o 
  11   7   4       40.27      -13.92    169.25 o 
  12   7   4       40.14      -28.44    189.02 o 
 -14   8   4       52.06      123.37    127.57 o 
 -13   8   4      786.13      829.73    106.11 o 
 -12   8   4        6.25        8.55     51.36 o 
 -11   8   4      514.85      597.56     68.89 o 
 -10   8   4      103.45       65.27     79.24 o 
  -9   8   4       16.29        3.47     53.34 o 
  -8   8   4      297.13      361.80     60.30 o 
  -7   8   4     1723.45     1809.54     87.41 o 
  -6   8   4      485.41      491.49     54.24 o 
  -5   8   4       36.43       67.70     18.23 o 
  -4   8   4      667.88      711.91     32.66 o 
  -3   8   4      728.87      835.23     49.03 o 
  -2   8   4        1.50       -2.00     22.82 o 
  -1   8   4      968.12     1144.21     58.27 o 
   0   8   4      386.84      454.70     33.96 o 
   1   8   4     2779.85     2536.32     58.75 o 
   2   8   4      444.45      556.54     41.85 o 
   3   8   4      553.64      624.53     90.58 o 
   4   8   4        0.52        3.16     29.82 o 
   5   8   4      825.74      876.92     51.14 o 
   6   8   4      760.05      670.34     76.23 o 
   7   8   4      461.33      500.67     98.85 o 
   8   8   4      894.68     1050.21    148.97 o 
   9   8   4      143.07      -90.17    178.53 o 
  10   8   4      187.48       50.23    183.97 o 
  11   8   4      156.48       61.53    183.17 o 
 -14   9   4       55.95      112.08    136.16 o 
 -13   9   4     1817.33     1935.05    104.59 o 
 -12   9   4      511.59      602.64     65.88 o 
 -11   9   4       49.33       55.74     49.03 o 
 -10   9   4       19.44        4.94     45.49 o 
  -9   9   4     3767.93     3616.35    109.46 o 
  -8   9   4     3116.74     3309.88    104.17 o 
  -7   9   4     1954.87     1741.64     78.83 o 
  -6   9   4      638.71      694.02     47.17 o 
  -5   9   4     2122.03     2101.79     58.85 o 
  -4   9   4     4064.90     3797.26     80.65 o 
  -3   9   4     3362.75     3173.36     74.45 o 
  -2   9   4     4113.44     3885.67     83.86 o 
  -1   9   4        0.85       17.23     27.98 o 
   0   9   4     1458.78     1494.68     48.78 o 
   1   9   4      876.62      986.72     46.75 o 
   2   9   4     2599.71     2437.67     67.31 o 
   3   9   4     2094.76     1841.25     69.27 o 
   4   9   4      769.00      793.37     52.06 o 
   5   9   4      109.72      113.29     37.70 o 
   6   9   4      493.52      536.89    105.60 o 
   7   9   4      363.94      498.64    112.64 o 
   8   9   4     1005.88      885.97    225.73 o 
   9   9   4      366.22      244.09    197.89 o 
  10   9   4        9.22       22.59    199.50 o 
  11   9   4       16.50     -133.94    193.25 o 
 -13  10   4       92.58      108.78     64.22 o 
 -12  10   4      186.97      205.83     57.71 o 
 -11  10   4        0.72       14.15     50.63 o 
 -10  10   4       87.98       64.13     52.63 o 
  -9  10   4      707.78      703.04     71.76 o 
  -8  10   4     3362.27     3303.81    107.80 o 
  -7  10   4      160.51      172.00     56.27 o 
  -6  10   4     1581.13     1433.43     52.06 o 
  -5  10   4      737.92      743.74     46.26 o 
  -4  10   4    11797.14    10938.28    165.60 o 
  -3  10   4       72.21       78.40     33.15 o 
  -2  10   4      259.94      365.99     39.86 o 
  -1  10   4      497.58      627.38     40.27 o 
   0  10   4     9280.39     8610.25    127.15 o 
   1  10   4      124.14      153.91     36.39 o 
   2  10   4      254.99      351.40     48.88 o 
   3  10   4        5.73       11.45     33.33 o 
   4  10   4     2631.34     2571.17     76.09 o 
   5  10   4      133.74      210.77     47.94 o 
   6  10   4      970.61     1105.44    206.77 o 
   7  10   4       16.46       27.37     93.63 o 
   8  10   4       26.52      -24.81    171.87 o 
   9  10   4      113.32      205.76    201.93 o 
  10  10   4      418.20      295.12    224.12 o 
 -13  11   4        0.10       68.34     56.58 o 
 -12  11   4      305.66      303.79     62.06 o 
 -11  11   4       78.85      140.11     60.06 o 
 -10  11   4      101.03      161.82     58.15 o 
  -9  11   4       38.78      -14.57     48.42 o 
  -8  11   4     1891.17     1742.70     85.14 o 
  -7  11   4        0.01       -4.11     26.86 o 
  -6  11   4      805.24      788.74     48.09 o 
  -5  11   4      524.66      557.28     45.50 o 
  -4  11   4      210.63      178.75     35.81 o 
  -3  11   4      157.12      221.95     37.26 o 
  -2  11   4     4657.31     4094.50     93.65 o 
  -1  11   4       60.43       54.48     29.04 o 
   0  11   4       13.63       -4.97     30.50 o 
   1  11   4      819.08      897.68     63.91 o 
   2  11   4     1622.73     1600.25     64.32 o 
   3  11   4      620.94      727.56     69.95 o 
   4  11   4       30.50        9.55     38.75 o 
   5  11   4      256.04      334.85     55.30 o 
   6  11   4      433.27      585.78    139.09 o 
   7  11   4      500.26      400.62    208.38 o 
   8  11   4       14.59       37.12    191.44 o 
   9  11   4       16.62     -262.44    178.32 o 
 -12  12   4      155.24      113.80     71.11 o 
 -11  12   4       42.28       76.79     59.08 o 
 -10  12   4      990.90     1036.49     89.26 o 
  -9  12   4      131.26       90.42     58.45 o 
  -8  12   4      308.90      284.85     43.72 o 
  -7  12   4       31.87       71.18     31.61 o 
  -6  12   4      150.87      127.92     35.33 o 
  -5  12   4      125.96       74.93     34.86 o 
  -4  12   4     2497.81     2222.42     71.23 o 
  -3  12   4      737.01      743.15     53.56 o 
  -2  12   4     2252.06     2078.09     71.36 o 
  -1  12   4       79.56       71.76     37.13 o 
   0  12   4      350.46      385.28     45.34 o 
   1  12   4     1198.64     1227.29     62.47 o 
   2  12   4     4443.11     3959.51    123.86 o 
   3  12   4      841.46      949.37     72.67 o 
   4  12   4      598.89      158.38     90.05 o 
   5  12   4      235.27      210.59    111.17 o 
   6  12   4     1059.94     1277.41    156.64 o 
   7  12   4      974.46      778.45    242.47 o 
   8  12   4      922.47      946.29    262.85 o 
 -11  13   4       42.01        5.97     61.64 o 
 -10  13   4       61.76      140.47     61.26 o 
  -9  13   4      253.97      203.60     62.53 o 
  -8  13   4     1521.10     1394.35     71.14 o 
  -7  13   4      447.22      393.76     63.22 o 
  -6  13   4       50.57       37.62     33.22 o 
  -5  13   4       29.09       26.54     34.50 o 
  -4  13   4      273.44      277.69     42.78 o 
  -3  13   4      424.14      510.74     51.22 o 
  -2  13   4     1073.64     1088.59     66.40 o 
  -1  13   4      218.63      213.93     48.30 o 
   0  13   4       14.49       31.84     43.93 o 
   1  13   4       31.30       47.26     38.07 o 
   2  13   4      252.55      303.54     56.87 o 
   3  13   4       41.21      -22.61     46.77 o 
   4  13   4        1.00       26.56     39.63 o 
   5  13   4       66.10       38.08    126.48 o 
   6  13   4       38.26     -127.57    106.95 o 
   7  13   4      228.41      103.89    201.72 o 
  -9  14   4     1418.79     1397.25     88.83 o 
  -8  14   4      119.80       48.07     47.05 o 
  -7  14   4      129.68       58.20     48.38 o 
  -6  14   4        8.13       10.53     46.13 o 
  -5  14   4     1295.06     1120.61     75.95 o 
  -4  14   4      626.75      585.01     55.80 o 
  -3  14   4     1544.88     1423.30    122.24 o 
  -2  14   4        6.45       29.09     43.65 o 
  -1  14   4      392.51      436.61     59.94 o 
   0  14   4      421.59      489.31     63.82 o 
   1  14   4     2068.07     2115.76     94.78 o 
   2  14   4        3.72      -49.71     47.14 o 
   3  14   4       58.81       62.71     55.71 o 
   4  14   4      134.24       92.40     48.63 o 
   5  14   4      480.88      274.99    203.74 o 
  -8  15   4       30.41      -35.58     62.13 o 
  -7  15   4      603.68      624.92     61.23 o 
  -6  15   4       49.47       -9.84     37.45 o 
  -5  15   4       24.23        9.44     36.50 o 
  -4  15   4       11.04       -7.36     52.21 o 
  -3  15   4      236.81      176.58     52.31 o 
  -2  15   4       58.71       43.63     46.78 o 
  -1  15   4      267.01      200.50     57.68 o 
   0  15   4      163.70      174.82     56.22 o 
   1  15   4       40.08      -80.06     47.67 o 
   2  15   4        3.17      -46.34     56.34 o 
   3  15   4      430.72      321.70     66.95 o 
  -5  16   4      679.77      594.55     70.64 o 
  -4  16   4       34.80       87.13     51.64 o 
  -3  16   4        5.57       -7.68     47.40 o 
  -2  16   4        9.46      -21.30     58.73 o 
  -1  16   4      875.54      726.83     76.88 o 
   0  16   4       38.31      -40.94     49.95 o 
  -3 -16   5        2.98       72.64     46.95 o 
  -2 -16   5      146.16      220.33     54.47 o 
  -1 -16   5        0.18      -26.74     42.35 o 
   0 -16   5      249.54      212.75     60.77 o 
   1 -16   5       26.10       23.15     47.05 o 
   2 -16   5      806.05      821.44    107.59 o 
   3 -16   5      192.60      206.33     56.70 o 
   4 -16   5       61.50       -2.88     60.64 o 
   5 -16   5       20.27      -24.28     64.84 o 
  -6 -15   5       95.40      216.04     95.68 o 
  -5 -15   5        0.46       -9.35     81.55 o 
  -4 -15   5       35.52       88.00     58.27 o 
  -3 -15   5       37.87       64.07     57.47 o 
  -2 -15   5      221.08       97.89     62.94 o 
  -1 -15   5        7.25       26.44     49.44 o 
   0 -15   5      406.31      351.77     70.31 o 
   1 -15   5      540.49      457.62     64.15 o 
   2 -15   5      426.18      371.75     61.34 o 
   3 -15   5       11.62       55.38     43.74 o 
   4 -15   5        8.49       -6.96     43.23 o 
   5 -15   5      420.94      418.37     59.60 o 
   6 -15   5      426.55      385.50     58.57 o 
   7 -15   5      175.41      114.88     48.43 o 
  -7 -14   5       27.66      209.59    126.08 o 
  -6 -14   5      441.57      394.34     94.08 o 
  -5 -14   5     1013.15     1060.04    122.87 o 
  -4 -14   5      119.50      148.95     57.53 o 
  -3 -14   5      180.22      192.45     59.75 o 
  -2 -14   5      339.08      218.30     85.81 o 
  -1 -14   5      233.43      247.49     48.93 o 
   0 -14   5       53.80       63.82     47.16 o 
   1 -14   5      364.21      433.91     60.14 o 
   2 -14   5        6.70        9.54     40.58 o 
   3 -14   5      271.38      355.51     65.73 o 
   4 -14   5       82.26       66.54     44.06 o 
   5 -14   5        3.79       39.93     40.44 o 
   6 -14   5       12.39      -71.60     91.58 o 
   7 -14   5       86.60       40.91     84.64 o 
   8 -14   5       85.33       53.60     51.03 o 
   9 -14   5        6.34       -3.21     46.47 o 
  -9 -13   5        2.24      104.49    108.53 o 
  -8 -13   5      101.55      195.07    124.67 o 
  -7 -13   5      142.53      148.00    162.09 o 
  -6 -13   5      185.56      153.27     85.13 o 
  -5 -13   5      203.97      257.16     67.55 o 
  -4 -13   5       71.45        7.38     41.52 o 
  -3 -13   5       70.27      -77.78     46.40 o 
  -2 -13   5        1.16      -31.57     52.56 o 
  -1 -13   5      109.01      100.33     39.33 o 
   0 -13   5        0.30       -6.31     34.33 o 
   1 -13   5       37.78      -28.58     37.53 o 
   2 -13   5        0.44      -58.44     37.24 o 
   3 -13   5      668.23      665.92     72.18 o 
   4 -13   5       44.49       84.85     40.72 o 
   5 -13   5        4.69       29.76     44.62 o 
   6 -13   5        7.57       11.10     40.18 o 
   7 -13   5     1324.22     1472.74    102.09 o 
   8 -13   5       61.95      157.56     49.56 o 
   9 -13   5      307.02      315.21     60.42 o 
  10 -13   5        2.09       -0.14     45.21 o 
 -10 -12   5       49.92      299.57     97.32 o 
  -9 -12   5     1040.58     1355.55    144.42 o 
  -8 -12   5        0.71      116.72     85.49 o 
  -7 -12   5      381.00      399.95     79.19 o 
  -6 -12   5       83.15       25.35     73.41 o 
  -5 -12   5      902.39      969.62     81.87 o 
  -4 -12   5       27.89       42.12     47.54 o 
  -3 -12   5     1917.62     1772.19     92.15 o 
  -2 -12   5      440.36      380.53     63.67 o 
  -1 -12   5        7.16       -6.95     34.90 o 
   0 -12   5       91.03      113.07     37.43 o 
   1 -12   5      941.39      921.71     59.81 o 
   2 -12   5       18.77      -17.66     50.71 o 
   3 -12   5      228.55      261.81     46.50 o 
   4 -12   5       79.12       78.98     62.36 o 
   5 -12   5       24.11       27.12     37.68 o 
   6 -12   5       11.67      -50.84     90.24 o 
   7 -12   5       27.80       42.88     39.43 o 
   8 -12   5       23.98       -1.61     43.56 o 
   9 -12   5       12.36      -26.97     65.46 o 
  10 -12   5       11.75       37.69     53.36 o 
  11 -12   5      144.92      241.72     76.15 o 
 -11 -11   5      492.67      745.95    176.21 o 
 -10 -11   5       17.54       69.75    135.76 o 
  -9 -11   5      382.15      659.39    116.71 o 
  -8 -11   5      166.89      170.18     62.54 o 
  -7 -11   5      120.03      221.14     69.84 o 
  -6 -11   5      160.95      194.64     71.56 o 
  -5 -11   5     4209.53     4179.60    208.18 o 
  -4 -11   5      311.56      298.93     46.25 o 
  -3 -11   5      149.03      156.13     54.82 o 
  -2 -11   5       77.51       95.26     51.39 o 
  -1 -11   5     3344.96     2849.62     83.18 o 
   0 -11   5     1553.01     1448.90     60.43 o 
   1 -11   5     5746.34     5605.80    110.70 o 
   2 -11   5      610.60      765.88     70.21 o 
   3 -11   5      129.50      164.81     57.20 o 
   4 -11   5      392.11      472.93     52.98 o 
   5 -11   5     6497.55     6431.76    140.97 o 
   6 -11   5     1217.86     1254.82     66.81 o 
   7 -11   5      722.06      757.66     87.01 o 
   8 -11   5       82.60       56.55     43.66 o 
   9 -11   5     1052.07     1003.87    318.62 o 
  10 -11   5      444.85      431.55     59.89 o 
  11 -11   5      647.73      465.17     70.40 o 
 -12 -10   5        2.24      235.12     89.66 o 
 -11 -10   5      311.92      532.52    182.86 o 
 -10 -10   5      293.08      471.81    106.23 o 
  -9 -10   5      784.12      941.09    121.80 o 
  -8 -10   5      114.94      178.47     83.73 o 
  -7 -10   5        1.25       41.51     52.78 o 
  -6 -10   5       10.93      -28.61     43.39 o 
  -5 -10   5      856.38      977.56     58.04 o 
  -4 -10   5      256.33      277.93     51.22 o 
  -3 -10   5      659.01      699.31     58.78 o 
  -2 -10   5      478.90      513.50     46.13 o 
  -1 -10   5       87.58       73.17     32.82 o 
   0 -10   5       53.12      114.90     31.74 o 
   1 -10   5      471.78      545.14     42.91 o 
   2 -10   5     1141.88     1064.76     58.73 o 
   3 -10   5      665.38      829.21     59.22 o 
   4 -10   5      520.94      614.98     62.55 o 
   5 -10   5       13.07       65.81     33.24 o 
   6 -10   5      129.35      169.07     40.98 o 
   7 -10   5      535.58      448.52     49.19 o 
   8 -10   5      796.53      672.58     63.98 o 
   9 -10   5      274.00      221.46    122.04 o 
  10 -10   5      297.57      256.76     58.24 o 
  11 -10   5       11.56       43.98     52.25 o 
  12 -10   5      283.26      243.68     68.59 o 
 -12  -9   5       38.25      227.26     92.31 o 
 -11  -9   5      343.47      630.62    144.54 o 
 -10  -9   5      639.62      848.62    117.13 o 
  -9  -9   5        4.28      -10.73     51.83 o 
  -8  -9   5        3.02      -28.31     43.71 o 
  -7  -9   5       88.69       61.79     37.68 o 
  -6  -9   5     2142.37     1955.24     64.41 o 
  -5  -9   5     1091.87     1162.34     91.08 o 
  -4  -9   5     2044.43     1859.72     70.13 o 
  -3  -9   5       16.11       15.13     27.76 o 
  -2  -9   5      555.82      643.50     42.53 o 
  -1  -9   5     1150.41     1144.13     62.53 o 
   0  -9   5     9770.71     9584.55    149.07 o 
   1  -9   5     1521.69     1500.37     53.01 o 
   2  -9   5     1773.58     1763.73     84.19 o 
   3  -9   5        0.59       16.00     29.76 o 
   4  -9   5     2422.20     2518.26     79.33 o 
   5  -9   5     1331.19     1415.65    123.92 o 
   6  -9   5     6713.69     6952.85    140.68 o 
   7  -9   5      576.16      781.50    112.26 o 
   8  -9   5        0.34      -25.68     45.63 o 
   9  -9   5       83.12       95.12     38.54 o 
  10  -9   5     2861.11     2778.65    101.11 o 
  11  -9   5       31.17       66.17     57.49 o 
  12  -9   5      603.96      468.81     78.07 o 
  13  -9   5        7.69       55.27     62.74 o 
 -13  -8   5       33.74      151.64     89.59 o 
 -12  -8   5      104.05      172.99     62.26 o 
 -11  -8   5        0.03       91.47     56.46 o 
 -10  -8   5      288.77      383.38     63.96 o 
  -9  -8   5      196.21      286.19     45.12 o 
  -8  -8   5       33.39       39.25     34.07 o 
  -7  -8   5       53.46       18.41     33.40 o 
  -6  -8   5        0.27      -21.78     21.29 o 
  -5  -8   5      223.09      199.71     26.08 o 
  -4  -8   5      975.08     1000.58     35.79 o 
  -3  -8   5      199.54      228.53     27.63 o 
  -2  -8   5      684.38      839.06     43.85 o 
  -1  -8   5       93.93      108.02     38.22 o 
   0  -8   5       90.21      108.81     29.45 o 
   1  -8   5        6.38      -22.16     23.50 o 
   2  -8   5     1581.65     1709.66     50.74 o 
   3  -8   5       51.00       89.49     30.70 o 
   4  -8   5     1634.06     1557.54     61.61 o 
   5  -8   5      126.61       81.62     37.72 o 
   6  -8   5        4.48       -6.46     31.55 o 
   7  -8   5        0.03       55.23     25.31 o 
   8  -8   5     1200.86     1088.89     61.42 o 
   9  -8   5        0.10        9.13     28.88 o 
  10  -8   5      968.29     1038.96     76.03 o 
  11  -8   5      156.43      147.86     61.32 o 
  12  -8   5       87.95      -22.19     55.68 o 
  13  -8   5       69.70      -29.86     60.72 o 
 -13  -7   5       94.91      203.10     71.71 o 
 -12  -7   5      285.22      276.66     85.23 o 
 -11  -7   5       22.02      106.81     55.99 o 
 -10  -7   5     3020.43     2967.99    197.18 o 
  -9  -7   5        2.68       15.93     45.99 o 
  -8  -7   5       64.22       45.14     32.43 o 
  -7  -7   5        1.15      -56.52     28.26 o 
  -6  -7   5     7167.71     6998.82     96.48 o 
  -5  -7   5       81.12       61.75     21.35 o 
  -4  -7   5     2667.20     2463.89     47.88 o 
  -3  -7   5      163.45      148.22     20.83 o 
  -2  -7   5     1472.59     1403.76     34.07 o 
  -1  -7   5        0.95      -32.02     20.76 o 
   0  -7   5     8338.34     8256.15    126.73 o 
   1  -7   5      326.26      397.65     37.94 o 
   2  -7   5       28.83       40.68     23.03 o 
   3  -7   5      168.78      147.72     30.74 o 
   4  -7   5     1428.34     1290.12     88.46 o 
   5  -7   5      800.67      864.76     98.32 o 
   6  -7   5     1157.98     1090.23     59.62 o 
   7  -7   5       54.47       52.43     24.84 o 
   8  -7   5        9.26       23.46     45.90 o 
   9  -7   5        8.40        4.94     30.40 o 
  10  -7   5      356.19      316.50     67.38 o 
  11  -7   5      238.16      204.95     62.33 o 
  12  -7   5       42.18       69.19     60.72 o 
  13  -7   5       23.53       64.55     63.54 o 
 -14  -6   5      218.15      326.61    105.70 o 
 -13  -6   5      194.66      162.75     58.78 o 
 -12  -6   5       37.22      142.82     56.32 o 
 -11  -6   5        2.20       64.04     50.38 o 
 -10  -6   5      666.36      750.16     71.09 o 
  -9  -6   5      284.49      394.57     54.94 o 
  -8  -6   5      383.46      451.23     51.94 o 
  -7  -6   5       53.10       17.16     28.07 o 
  -6  -6   5      678.33      805.78     34.11 o 
  -5  -6   5       21.82       -2.71     19.99 o 
  -4  -6   5      243.99      282.39     25.93 o 
  -3  -6   5      115.44      105.62     19.24 o 
  -2  -6   5     2508.80     2457.87     42.91 o 
  -1  -6   5     2384.26     2455.56     40.25 o 
   0  -6   5     4173.52     4325.12     79.15 o 
   1  -6   5      686.84      731.26     36.27 o 
   2  -6   5       64.49       88.91     23.89 o 
   3  -6   5     1190.78     1137.84     49.81 o 
   4  -6   5     5013.47     5097.91    103.90 o 
   5  -6   5     1413.28     1390.51     36.76 o 
   6  -6   5     2938.38     2996.22     64.04 o 
   7  -6   5      113.65       68.09     23.76 o 
   8  -6   5       48.64       53.47     27.98 o 
   9  -6   5      425.22      478.60     50.53 o 
  10  -6   5     2494.36     2463.92    100.62 o 
  11  -6   5      564.61      513.59     76.45 o 
  12  -6   5       22.42       45.39     56.89 o 
  13  -6   5       42.25       78.87     65.36 o 
  14  -6   5      502.93      487.97     91.18 o 
 -14  -5   5      135.84      205.01    131.52 o 
 -13  -5   5      617.06      516.62     87.96 o 
 -12  -5   5     1709.56     1864.92     94.14 o 
 -11  -5   5     1354.55     1374.59     85.12 o 
 -10  -5   5     2293.98     2180.10    108.19 o 
  -9  -5   5       67.71       54.17     36.88 o 
  -8  -5   5      186.02      209.06     56.40 o 
  -7  -5   5      440.26      398.73     26.42 o 
  -6  -5   5     5945.02     5788.16     83.11 o 
  -5  -5   5     1893.64     1707.05     44.57 o 
  -4  -5   5      888.91      913.14     30.01 o 
  -3  -5   5      354.85      449.06     24.17 o 
  -2  -5   5        9.68      -11.31     15.33 o 
  -1  -5   5     2732.35     2624.69     41.47 o 
   0  -5   5     2572.81     2454.67     55.72 o 
   1  -5   5     3185.40     3201.21     63.04 o 
   2  -5   5       88.79       76.50     28.93 o 
   3  -5   5        9.42        6.14     23.93 o 
   4  -5   5     1622.40     1524.98     48.37 o 
   5  -5   5     4127.20     3890.25     65.64 o 
   6  -5   5      130.05      193.38     36.12 o 
   7  -5   5      152.18      151.12     36.22 o 
   8  -5   5        6.93      -14.41     33.73 o 
   9  -5   5        0.02      -19.98     36.47 o 
  10  -5   5       40.92       38.28     48.44 o 
  11  -5   5      242.49      627.97    160.98 o 
  12  -5   5       20.53      -34.51     51.58 o 
  13  -5   5        7.34       89.42    110.85 o 
  14  -5   5        4.40       48.01     71.61 o 
 -15  -4   5      125.27       99.89     76.17 o 
 -14  -4   5      129.69      112.45     70.06 o 
 -13  -4   5      489.05      500.45     69.87 o 
 -12  -4   5      369.38      378.63     62.54 o 
 -11  -4   5       82.06      108.85     56.03 o 
 -10  -4   5       13.04      -18.54     39.32 o 
  -9  -4   5      827.11      821.64     53.53 o 
  -8  -4   5       14.90        7.44     31.76 o 
  -7  -4   5     4454.56     4010.94     75.54 o 
  -6  -4   5     1660.39     1474.79     33.37 o 
  -5  -4   5      442.83      485.05     30.79 o 
  -4  -4   5      214.98      243.48     20.16 o 
  -3  -4   5     2202.67     2195.61     37.47 o 
  -2  -4   5      493.76      523.13     24.46 o 
  -1  -4   5     9850.44     9970.10    141.56 o 
   0  -4   5      256.88      370.47     23.12 o 
   1  -4   5     3863.89     3822.94     67.64 o 
   2  -4   5       15.95       12.36     19.31 o 
   3  -4   5      789.73      764.10     40.16 o 
   4  -4   5       21.89       41.62     21.49 o 
   5  -4   5     7512.63     7242.99     98.52 o 
   6  -4   5      398.52      434.39     28.92 o 
   7  -4   5        0.52      -26.81     53.06 o 
   8  -4   5        0.06       13.14     34.28 o 
   9  -4   5     2264.16     2074.08     93.45 o 
  10  -4   5       35.87        8.93     47.89 o 
  11  -4   5      596.17      585.84    162.79 o 
  12  -4   5       20.32       -3.89    124.26 o 
  13  -4   5      161.07      318.54    105.30 o 
  14  -4   5       44.51      136.86    175.20 o 
 -15  -3   5      586.79      739.72    105.16 o 
 -14  -3   5       12.29      -19.50     70.91 o 
 -13  -3   5       78.08       98.95     52.37 o 
 -12  -3   5      185.70      130.29     54.83 o 
 -11  -3   5     5226.46     5013.40    135.84 o 
 -10  -3   5       95.45       89.78     43.06 o 
  -9  -3   5      548.60      589.97     46.54 o 
  -8  -3   5      205.26      271.65     36.95 o 
  -7  -3   5     3357.32     3075.12     60.30 o 
  -6  -3   5      179.99      151.55     31.14 o 
  -5  -3   5     6611.85     6296.44     73.70 o 
  -4  -3   5      655.29      747.47     46.34 o 
  -3  -3   5      176.09      236.60     18.33 o 
  -2  -3   5       14.53       -9.12     13.40 o 
  -1  -3   5     3545.43     3327.70     50.41 o 
   0  -3   5        3.59      -13.72     13.25 o 
   1  -3   5     1731.73     1701.99     48.26 o 
   2  -3   5      163.90      159.42     21.04 o 
   3  -3   5     1795.35     1806.54     32.80 o 
   4  -3   5        2.89        5.90     13.57 o 
   5  -3   5     1658.89     1608.43     34.07 o 
   6  -3   5      238.31      261.87     36.52 o 
   7  -3   5       51.81       39.29     29.64 o 
   8  -3   5       30.75       18.97     36.18 o 
   9  -3   5        7.77       -3.74     45.22 o 
  10  -3   5        6.21       57.14     51.42 o 
  11  -3   5       53.16       48.31     78.47 o 
  12  -3   5        2.90       -7.84     60.62 o 
  13  -3   5        6.93      -12.18     68.99 o 
  14  -3   5      180.12      215.44     78.33 o 
 -15  -2   5      128.63      216.06     79.91 o 
 -14  -2   5       12.48       54.44    107.12 o 
 -13  -2   5      626.59      761.32     85.49 o 
 -12  -2   5       44.84        8.70     43.67 o 
 -11  -2   5     1865.42     1816.62    150.98 o 
 -10  -2   5      578.87      530.34     56.96 o 
  -9  -2   5      273.12      338.93     37.76 o 
  -8  -2   5      113.77       58.74     29.00 o 
  -7  -2   5     7748.77     7573.05    118.48 o 
  -6  -2   5      389.91      442.01     28.90 o 
  -5  -2   5      592.63      637.91     31.42 o 
  -4  -2   5      895.25      838.49     32.98 o 
  -3  -2   5     1881.67     1681.35     30.18 o 
  -2  -2   5      942.46      961.37     26.04 o 
  -1  -2   5    10985.31    10463.79     99.92 o 
   0  -2   5     1535.49     1271.66     31.07 o 
   1  -2   5       73.00      101.57     14.05 o 
   2  -2   5       91.77       47.87     16.62 o 
   3  -2   5    11592.49    10689.42    115.22 o 
   4  -2   5     4281.42     3858.57     66.40 o 
   5  -2   5     4474.25     4095.38     80.73 o 
   6  -2   5      162.76      158.25     22.75 o 
   7  -2   5      836.71      777.93     45.05 o 
   8  -2   5      325.23      323.53     31.74 o 
   9  -2   5      932.68      988.22     89.54 o 
  10  -2   5      689.53      824.28     79.97 o 
  11  -2   5      169.03      216.06    126.95 o 
  12  -2   5      288.63      347.80     85.91 o 
  13  -2   5       71.30       73.41    118.31 o 
  14  -2   5      226.79      302.25     97.84 o 
 -15  -1   5      101.16      174.48     88.15 o 
 -14  -1   5        7.37       41.92    117.50 o 
 -13  -1   5       89.45       50.05     48.66 o 
 -12  -1   5      846.30      899.14     82.84 o 
 -11  -1   5     2782.12     2672.04    104.32 o 
 -10  -1   5      944.33      986.63     63.16 o 
  -9  -1   5       19.78       26.34     28.82 o 
  -8  -1   5      166.42      157.21     30.74 o 
  -7  -1   5     3119.23     3070.88     57.80 o 
  -6  -1   5     3493.13     3466.96     59.99 o 
  -5  -1   5     3325.57     3068.02     54.07 o 
  -4  -1   5      138.46      125.27     20.83 o 
  -3  -1   5      492.01      669.12     27.33 o 
  -2  -1   5      768.78      798.46     34.62 o 
  -1  -1   5     5229.95     5067.94     56.49 o 
   0  -1   5      634.96      687.66     29.29 o 
   1  -1   5      954.04     1023.73     22.84 o 
   2  -1   5     2656.81     2739.66     32.93 o 
   3  -1   5        1.11       11.68     20.25 o 
   4  -1   5      187.58      226.59     23.11 o 
   5  -1   5      127.47      147.27     21.76 o 
   6  -1   5        9.62       -8.02     29.65 o 
   7  -1   5        2.78       -7.90     24.77 o 
   8  -1   5     1022.46     1007.91     48.03 o 
   9  -1   5      410.47      418.98     44.18 o 
  10  -1   5      126.07      161.49     51.78 o 
  11  -1   5       32.66       12.73     49.14 o 
  12  -1   5      149.58      167.17     71.74 o 
  13  -1   5      378.74      257.89     81.99 o 
  14  -1   5      491.89      614.31     95.33 o 
 -16   0   5        4.43       87.36     94.41 o 
 -15   0   5       29.53       72.14     72.52 o 
 -14   0   5      217.02      328.11    113.87 o 
 -13   0   5      422.02      370.72     60.89 o 
 -12   0   5      255.69      278.19     49.96 o 
 -11   0   5      623.20      729.47     59.51 o 
 -10   0   5      107.37      136.67     31.24 o 
  -9   0   5      194.94      241.33     33.14 o 
  -8   0   5     1396.00     1401.72     48.99 o 
  -7   0   5     4016.90     3654.45     73.61 o 
  -6   0   5        4.65       -2.85     22.19 o 
  -5   0   5        8.52       12.49     16.45 o 
  -4   0   5     1430.18     1242.40     34.71 o 
  -3   0   5     1064.28      981.28     32.35 o 
  -2   0   5     2902.62     2647.68     38.76 o 
  -1   0   5      511.01      571.65     28.34 o 
   0   0   5     1544.11     1682.19     29.96 o 
   1   0   5      104.81      163.51     14.34 o 
   2   0   5     2097.54     1832.30     42.91 o 
   3   0   5       36.48        4.65     11.74 o 
   4   0   5     2700.50     2340.91     52.10 o 
   5   0   5      106.56      113.71     25.52 o 
   6   0   5      310.12      337.35     46.24 o 
   7   0   5       19.35       -0.15     30.20 o 
   8   0   5      640.61      697.61     84.50 o 
   9   0   5      261.87      172.04     42.48 o 
  10   0   5     1577.72     1545.59    111.83 o 
  11   0   5       12.84       24.13     60.41 o 
  12   0   5      164.71       85.15     66.71 o 
  13   0   5      148.63      128.42     69.97 o 
  14   0   5      490.46      529.14     96.43 o 
 -16   1   5      168.69      266.78    187.60 o 
 -15   1   5      111.45      219.34     70.73 o 
 -14   1   5      110.22      173.78     70.91 o 
 -13   1   5      220.17      176.43     51.02 o 
 -12   1   5      169.20      114.99     45.58 o 
 -11   1   5       45.38       41.20     36.80 o 
 -10   1   5       93.83       66.39     29.90 o 
  -9   1   5      408.34      437.94     37.10 o 
  -8   1   5      163.17      140.74     27.78 o 
  -7   1   5        0.23       20.44     17.90 o 
  -6   1   5      578.65      610.71     29.43 o 
  -5   1   5      129.55      135.95     19.91 o 
  -4   1   5     2090.97     1998.64     51.67 o 
  -3   1   5       15.29      -19.32     20.25 o 
  -2   1   5       14.27      -31.08     15.54 o 
  -1   1   5      274.72      253.74     19.63 o 
   0   1   5     1971.91     1914.00     41.69 o 
   1   1   5      133.39      143.48     18.15 o 
   2   1   5      331.52      388.64     19.93 o 
   3   1   5       10.36        1.19     11.69 o 
   4   1   5     1431.29     1366.47     28.35 o 
   5   1   5      568.77      639.66     80.89 o 
   6   1   5      155.67      143.21     29.01 o 
   7   1   5      202.26      211.56     31.36 o 
   8   1   5      506.20      509.49    111.18 o 
   9   1   5      320.49      147.38     46.01 o 
  10   1   5      241.73      191.44     48.71 o 
  11   1   5       12.82       55.30     45.36 o 
  12   1   5        9.68      155.14    135.76 o 
  13   1   5       15.49       25.91     69.00 o 
  14   1   5      516.75      730.45    106.21 o 
 -16   2   5       59.26      115.14    148.97 o 
 -15   2   5       11.59       66.38     63.00 o 
 -14   2   5      303.01      364.25     58.69 o 
 -13   2   5        0.34        7.85     42.63 o 
 -12   2   5     1895.28     1878.90     80.91 o 
 -11   2   5      125.53       97.76     39.33 o 
 -10   2   5        8.48      -41.55     27.19 o 
  -9   2   5       45.86       19.72     25.06 o 
  -8   2   5     2688.60     2828.19     60.84 o 
  -7   2   5       20.85      -14.78     17.83 o 
  -6   2   5      692.77      699.95     69.48 o 
  -5   2   5        1.10       -9.14     15.57 o 
  -4   2   5      165.13      109.86     19.78 o 
  -3   2   5       96.71      132.40     23.57 o 
  -2   2   5     1412.33     1152.32     32.47 o 
  -1   2   5      109.28      144.27     19.91 o 
   0   2   5      340.07      449.03     23.88 o 
   1   2   5      148.17      104.12     16.73 o 
   2   2   5     1114.31     1013.09     36.28 o 
   3   2   5       17.96        6.37     11.55 o 
   4   2   5     2879.03     2755.37     38.09 o 
   5   2   5       36.96       35.97     16.01 o 
   6   2   5     1081.77      984.91     58.12 o 
   7   2   5        7.33      -40.54     36.28 o 
   8   2   5      528.90      494.62     53.03 o 
   9   2   5        2.80       44.40     40.52 o 
  10   2   5      238.83      268.13    103.89 o 
  11   2   5       21.54      116.91     69.80 o 
  12   2   5       61.26       54.71     70.69 o 
  13   2   5        0.39       71.37    178.02 o 
 -16   3   5       82.06      140.94    103.28 o 
 -15   3   5       93.87       16.23     57.98 o 
 -14   3   5        0.25      -36.40     49.61 o 
 -13   3   5       90.90      127.11     46.02 o 
 -12   3   5      103.40      109.46     52.96 o 
 -11   3   5      215.57      197.05     44.15 o 
 -10   3   5       59.91       66.83     28.20 o 
  -9   3   5       96.58      150.86     27.34 o 
  -8   3   5      356.38      351.66     25.91 o 
  -7   3   5      369.96      415.71     25.56 o 
  -6   3   5      422.90      472.12     31.48 o 
  -5   3   5      826.41      951.64     63.09 o 
  -4   3   5      280.33      398.99     24.27 o 
  -3   3   5      248.15      339.80     29.65 o 
  -2   3   5      294.93      366.02     30.32 o 
  -1   3   5      294.32      279.42     28.97 o 
   0   3   5     2081.40     2256.01     42.41 o 
   1   3   5       65.70       72.62     12.92 o 
   2   3   5      221.61      209.69     20.24 o 
   3   3   5     2437.35     2167.30     37.42 o 
   4   3   5      886.25      841.53     47.09 o 
   5   3   5        0.19       -3.72     16.49 o 
   6   3   5      119.29       99.67     20.15 o 
   7   3   5      243.26      211.41     60.10 o 
   8   3   5      778.79      667.27    151.80 o 
   9   3   5      717.96      912.85    121.14 o 
  10   3   5        1.26       -1.47     61.48 o 
  11   3   5       94.07       98.52    112.26 o 
  12   3   5       74.20      163.33     78.62 o 
  13   3   5      245.64      242.83     85.40 o 
 -15   4   5       88.18      -27.92     58.42 o 
 -14   4   5      394.24      447.48     58.85 o 
 -13   4   5       94.20      185.33     55.96 o 
 -12   4   5     1092.23     1228.45    228.34 o 
 -11   4   5       25.23        6.24     28.41 o 
 -10   4   5       34.84       19.75     26.87 o 
  -9   4   5       21.13      -11.84     19.27 o 
  -8   4   5     3495.02     3641.53     63.57 o 
  -7   4   5     1021.34      944.54     74.41 o 
  -6   4   5     5292.19     5468.89     80.20 o 
  -5   4   5     1592.59     1668.49     39.29 o 
  -4   4   5     1004.00     1052.23     51.54 o 
  -3   4   5     2181.49     1888.37     42.94 o 
  -2   4   5    19865.88    20495.29    273.57 o 
  -1   4   5     9088.33     9035.73    140.11 o 
   0   4   5     1533.05     1582.41     49.94 o 
   1   4   5      400.52      374.67     21.99 o 
   2   4   5      215.15      163.46     19.95 o 
   3   4   5     3789.06     3679.45     52.40 o 
   4   4   5     3214.67     3209.31     52.16 o 
   5   4   5      757.46      808.81     52.52 o 
   6   4   5      134.34      126.25     28.25 o 
   7   4   5      995.95      751.80    130.86 o 
   8   4   5      151.28       70.78     83.21 o 
   9   4   5     1184.43     1329.96    108.74 o 
  10   4   5      398.41      392.92     81.28 o 
  11   4   5       40.87      132.58     71.48 o 
  12   4   5       41.43       47.51     75.06 o 
  13   4   5       82.33      189.34     87.88 o 
 -15   5   5       96.37      117.38     89.11 o 
 -14   5   5       50.99       76.78     46.15 o 
 -13   5   5        6.11       34.98     54.83 o 
 -12   5   5      263.40      317.51     46.06 o 
 -11   5   5      127.53      133.62     31.58 o 
 -10   5   5        5.02        3.31     19.38 o 
  -9   5   5       37.90       40.53     43.07 o 
  -8   5   5     1553.53     1564.39    111.92 o 
  -7   5   5      933.97     1124.85     92.40 o 
  -6   5   5      121.82      201.21     19.49 o 
  -5   5   5       10.33       16.76     18.50 o 
  -4   5   5     3061.00     3432.36     77.89 o 
  -3   5   5     9770.86    10733.02    162.06 o 
  -2   5   5      477.68      659.01     44.84 o 
  -1   5   5      711.30      958.56     46.27 o 
   0   5   5     1798.47     2170.51     71.81 o 
   1   5   5    16836.82    18109.20    184.66 o 
   2   5   5     2807.76     2809.04     82.75 o 
   3   5   5     9674.58     9525.61    111.04 o 
   4   5   5        0.30      -19.51     26.61 o 
   5   5   5     4866.67     4951.09     78.27 o 
   6   5   5      976.52     1032.38     41.83 o 
   7   5   5     5048.51     4866.83    182.73 o 
   8   5   5      762.70      966.65    233.19 o 
   9   5   5      255.37      150.42     65.08 o 
  10   5   5       10.34       64.70     51.13 o 
  11   5   5     1535.42     1629.23    130.21 o 
  12   5   5      120.40      129.64     81.61 o 
 -15   6   5      513.63      423.01    143.17 o 
 -14   6   5      213.35      257.12     49.60 o 
 -13   6   5     1742.60     2034.59    263.88 o 
 -12   6   5      142.58      138.56     57.80 o 
 -11   6   5       35.30      -31.29     41.85 o 
 -10   6   5       47.33       36.43     26.49 o 
  -9   6   5     3936.64     3755.48     81.12 o 
  -8   6   5       53.76       47.96     22.02 o 
  -7   6   5     2970.66     2748.31     67.37 o 
  -6   6   5      208.55      236.14     21.66 o 
  -5   6   5      639.57      708.96     47.49 o 
  -4   6   5      130.32      149.35     25.65 o 
  -3   6   5      822.01      731.88     53.33 o 
  -2   6   5      149.55      183.65     29.29 o 
  -1   6   5      911.20     1121.09     53.41 o 
   0   6   5      182.24      209.42     36.60 o 
   1   6   5      199.58      279.86     28.71 o 
   2   6   5       75.13       93.98     21.04 o 
   3   6   5      983.88     1037.95     49.16 o 
   4   6   5      515.31      587.44     35.78 o 
   5   6   5     3268.36     3156.21     63.46 o 
   6   6   5       18.63        0.17     28.07 o 
   7   6   5       81.55      105.97     49.51 o 
   8   6   5       80.13       52.75     48.90 o 
   9   6   5     1335.52     1348.95    129.91 o 
  10   6   5        5.71       38.08    109.44 o 
  11   6   5      219.11      326.89     88.62 o 
  12   6   5        7.43        8.67    181.35 o 
 -15   7   5      125.47      230.72    149.91 o 
 -14   7   5        7.32        0.60     70.53 o 
 -13   7   5       47.54       58.61     77.03 o 
 -12   7   5       39.11       50.24     52.14 o 
 -11   7   5      397.25      385.43     68.04 o 
 -10   7   5       27.44       -1.34     23.53 o 
  -9   7   5     1482.53     1387.97     49.68 o 
  -8   7   5      390.12      392.26     42.31 o 
  -7   7   5        2.84       -2.49     21.03 o 
  -6   7   5       12.62       -8.81     21.48 o 
  -5   7   5     1173.02     1158.82     76.92 o 
  -4   7   5       63.91       65.88     23.37 o 
  -3   7   5     9546.84     9322.19    129.46 o 
  -2   7   5      473.31      567.75     38.60 o 
  -1   7   5      289.97      312.19     33.54 o 
   0   7   5      116.29       85.86     23.97 o 
   1   7   5     2664.12     2375.80     56.07 o 
   2   7   5      750.07      886.68     43.72 o 
   3   7   5     8008.69     7456.77    173.30 o 
   4   7   5      149.78      151.50     33.18 o 
   5   7   5       15.88        2.67     27.98 o 
   6   7   5      855.71      878.17     94.46 o 
   7   7   5     2925.73     2713.20    126.36 o 
   8   7   5     1987.76     1940.70    107.77 o 
   9   7   5     1729.36     1702.35    282.21 o 
  10   7   5       28.27       50.63    188.81 o 
  11   7   5      393.91      571.48    231.18 o 
 -14   8   5       12.10      116.51     91.41 o 
 -13   8   5     1672.22     2003.03    178.37 o 
 -12   8   5       56.33      106.40     55.72 o 
 -11   8   5       10.56       65.43     54.86 o 
 -10   8   5        0.67      -36.02     50.60 o 
  -9   8   5      730.05      691.93     83.85 o 
  -8   8   5      654.81      756.16     52.93 o 
  -7   8   5      271.23      296.25     40.88 o 
  -6   8   5        4.91      -23.03     23.19 o 
  -5   8   5      170.41      161.56     40.79 o 
  -4   8   5      471.10      534.52     38.01 o 
  -3   8   5     1478.91     1535.75     53.13 o 
  -2   8   5      624.99      732.15     44.63 o 
  -1   8   5     1191.49     1218.27    109.97 o 
   0   8   5      246.54      179.20     28.82 o 
   1   8   5      225.09      258.15     42.75 o 
   2   8   5      165.67      157.08     30.24 o 
   3   8   5      876.60     1029.32     83.14 o 
   4   8   5      157.46      170.67     37.41 o 
   5   8   5      153.77      174.22     36.50 o 
   6   8   5       14.17       -3.81     54.66 o 
   7   8   5      431.86      217.05    178.12 o 
   8   8   5       49.61     -154.92    155.33 o 
   9   8   5        0.74      -67.78    179.33 o 
  10   8   5      135.61       51.84    207.78 o 
  11   8   5      251.90       65.96    215.24 o 
 -14   9   5       57.73      174.75     71.10 o 
 -13   9   5      639.05      759.77    120.93 o 
 -12   9   5      112.19      148.56     58.10 o 
 -11   9   5      257.50      188.94     65.98 o 
 -10   9   5      625.15      666.65     80.99 o 
  -9   9   5     1648.45     1652.49     99.05 o 
  -8   9   5     2965.79     2872.66    115.56 o 
  -7   9   5        6.63      -19.07     29.22 o 
  -6   9   5       53.88       64.77     27.21 o 
  -5   9   5      109.39      113.01     30.35 o 
  -4   9   5     1571.95     1561.47     56.11 o 
  -3   9   5     1427.07     1379.10     88.72 o 
  -2   9   5     1782.49     1647.43     58.94 o 
  -1   9   5        2.01      -24.88     25.74 o 
   0   9   5       88.52      129.56     29.60 o 
   1   9   5      461.43      499.58     52.26 o 
   2   9   5     4733.38     4525.03     95.05 o 
   3   9   5      266.29      127.24     50.16 o 
   4   9   5     1037.15     1030.10     58.51 o 
   5   9   5      448.28      487.82     55.09 o 
   6   9   5     2034.98     1937.06    135.99 o 
   7   9   5      854.48      831.30    225.12 o 
   8   9   5     1466.26     1316.25    260.02 o 
   9   9   5      179.63      -19.57    189.42 o 
  10   9   5      338.36       48.01    206.16 o 
 -13  10   5       94.40      150.85     56.77 o 
 -12  10   5       99.07       72.78     55.67 o 
 -11  10   5      597.29      544.05     82.43 o 
 -10  10   5        0.53      -38.35     49.70 o 
  -9  10   5        6.04       34.69     46.93 o 
  -8  10   5      186.70      301.17     57.59 o 
  -7  10   5      783.25      792.76     49.00 o 
  -6  10   5      195.80      185.14     33.19 o 
  -5  10   5       53.42       26.03     27.90 o 
  -4  10   5       39.91       75.05     29.83 o 
  -3  10   5      349.83      358.67     46.15 o 
  -2  10   5      466.63      606.99     47.68 o 
  -1  10   5       58.52       50.21     31.76 o 
   0  10   5      523.60      611.90     44.19 o 
   1  10   5       35.11       54.69     30.08 o 
   2  10   5      300.13      307.62     42.82 o 
   3  10   5      156.11      113.77     36.71 o 
   4  10   5     2002.42     1961.18     80.14 o 
   5  10   5        0.58       32.16     42.07 o 
   6  10   5      315.62      405.80    112.77 o 
   7  10   5      158.77       84.12    178.12 o 
   8  10   5      357.00      245.90    197.89 o 
   9  10   5      134.75      109.33    201.12 o 
 -12  11   5       57.70       79.06     60.49 o 
 -11  11   5        6.96       -5.36     55.46 o 
 -10  11   5      343.04      245.62     61.53 o 
  -9  11   5      144.94      199.98     58.43 o 
  -8  11   5     2313.85     2128.13     65.83 o 
  -7  11   5        2.30      -20.72     30.14 o 
  -6  11   5       12.96        1.34     29.66 o 
  -5  11   5      106.46       84.68     33.04 o 
  -4  11   5     4544.05     4247.80    163.89 o 
  -3  11   5       36.13       28.04     31.70 o 
  -2  11   5     1576.74     1565.01     63.10 o 
  -1  11   5       32.59       31.50     29.62 o 
   0  11   5     1323.50     1301.82     55.17 o 
   1  11   5       61.68       80.11     36.28 o 
   2  11   5     2734.94     2552.97     77.52 o 
   3  11   5       17.23       42.17     43.24 o 
   4  11   5        2.30        6.42     45.19 o 
   5  11   5       90.27      -17.48     60.21 o 
   6  11   5      617.22      506.48    122.23 o 
   7  11   5       99.93     -116.19    170.05 o 
   8  11   5       82.49     -141.61    197.08 o 
 -12  12   5      696.14      741.32     93.34 o 
 -11  12   5       10.63       59.20     59.47 o 
 -10  12   5      389.33      380.51     69.91 o 
  -9  12   5       13.25       -3.96     53.78 o 
  -8  12   5      280.84      295.75     41.66 o 
  -7  12   5       27.04       29.13     34.01 o 
  -6  12   5      492.52      481.75     47.37 o 
  -5  12   5        1.77        2.12     30.36 o 
  -4  12   5      860.96      930.72     72.70 o 
  -3  12   5       43.42       36.04     33.32 o 
  -2  12   5      176.14      167.31     41.28 o 
  -1  12   5       46.50       -8.05     34.60 o 
   0  12   5     1411.23     1400.18     88.45 o 
   1  12   5      152.98      209.81     44.27 o 
   2  12   5     1592.96     1574.66     88.02 o 
   3  12   5      209.63      213.14     55.15 o 
   4  12   5      853.46      761.49     92.24 o 
   5  12   5      210.12      315.48    122.08 o 
   6  12   5     2377.43     2208.27    206.57 o 
   7  12   5      284.25      -29.86    188.21 o 
 -10  13   5     1366.78     1311.13    100.92 o 
  -9  13   5      991.16     1112.94     60.70 o 
  -8  13   5     2085.05     1947.02     72.76 o 
  -7  13   5       18.68      -42.36     33.30 o 
  -6  13   5      321.16      294.89     44.37 o 
  -5  13   5     1409.66     1373.13    105.44 o 
  -4  13   5     3779.83     3043.87     87.98 o 
  -3  13   5     1115.82     1089.09     67.04 o 
  -2  13   5       26.80       35.86     36.82 o 
  -1  13   5      321.30      436.36     67.38 o 
   0  13   5      720.49      822.49     70.93 o 
   1  13   5      510.59      517.53     64.33 o 
   2  13   5      334.44      244.87     92.93 o 
   3  13   5      437.62      434.48     65.16 o 
   4  13   5        1.31      -21.71     47.29 o 
   5  13   5        3.12      -63.42    106.57 o 
   6  13   5        9.81     -294.52    187.80 o 
  -9  14   5      231.36      284.81     64.27 o 
  -8  14   5       17.88       40.85     41.87 o 
  -7  14   5      272.76      231.05     45.86 o 
  -6  14   5      681.05      599.98     56.84 o 
  -5  14   5     1267.88     1400.18     76.30 o 
  -4  14   5      843.09      808.03     64.01 o 
  -3  14   5      197.48      267.42     49.55 o 
  -2  14   5      382.86      276.24     56.27 o 
  -1  14   5     1108.46     1208.75     92.59 o 
   0  14   5      565.00      443.81     63.44 o 
   1  14   5      740.56      674.26     74.08 o 
   2  14   5      183.12      123.75     55.89 o 
   3  14   5       20.02        8.95     51.12 o 
   4  14   5       26.64      -40.81     46.56 o 
  -7  15   5      326.50      331.00     52.25 o 
  -6  15   5        0.35       48.81     41.73 o 
  -5  15   5      810.26      828.84     65.77 o 
  -4  15   5       72.04      100.25     43.88 o 
  -3  15   5      811.68      813.96     77.48 o 
  -2  15   5        8.16       -5.95     46.66 o 
  -1  15   5        4.76      -19.73     49.69 o 
   0  15   5        3.51      -13.87     47.96 o 
   1  15   5      469.55      458.91     71.29 o 
   2  15   5      137.81      105.15     61.98 o 
  -3 -16   6       74.52      123.01     49.87 o 
  -2 -16   6       67.10      124.34     51.52 o 
  -1 -16   6       21.13      -16.57     51.79 o 
   0 -16   6      369.73      388.49     67.93 o 
   1 -16   6        1.30       -5.25     82.12 o 
   2 -16   6      460.37      512.22     70.35 o 
   3 -16   6        0.51       48.25     48.79 o 
   4 -16   6        3.87        7.43     49.13 o 
  -5 -15   6       16.88       11.47    114.88 o 
  -4 -15   6       99.33      127.50     47.96 o 
  -3 -15   6       88.27       68.71     46.56 o 
  -2 -15   6       85.35      128.56     74.44 o 
  -1 -15   6      248.14      194.05     57.35 o 
   0 -15   6        2.19       63.53     49.13 o 
   1 -15   6        0.02       32.66     49.10 o 
   2 -15   6      154.70       80.97     61.45 o 
   3 -15   6       38.05       11.76     44.91 o 
   4 -15   6        1.49       44.63     45.00 o 
   5 -15   6       16.68      -29.77     41.86 o 
   6 -15   6       34.02      -43.81     44.79 o 
   7 -15   6       16.42       49.99     49.64 o 
  -7 -14   6        0.38      123.25    116.19 o 
  -6 -14   6      205.82      192.00     85.24 o 
  -5 -14   6      271.65      314.11     87.64 o 
  -4 -14   6      906.60      680.50    113.18 o 
  -3 -14   6        7.29        0.69     41.79 o 
  -2 -14   6       54.60       41.28     49.06 o 
  -1 -14   6      396.78      328.56     61.07 o 
   0 -14   6     1180.03     1390.97     98.40 o 
   1 -14   6      861.54     1086.38    193.54 o 
   2 -14   6        9.51       -5.33     43.96 o 
   3 -14   6      220.50      170.94     51.40 o 
   4 -14   6      319.97      293.43     54.70 o 
   5 -14   6      486.84      416.41     57.64 o 
   6 -14   6      153.15      125.72     61.44 o 
   7 -14   6      249.03      300.54     55.50 o 
   8 -14   6       35.40       33.49     89.67 o 
  -8 -13   6       25.48      197.08    122.24 o 
  -7 -13   6       28.64       56.24     78.77 o 
  -6 -13   6        4.12       95.32     77.40 o 
  -5 -13   6       43.52       16.63     41.52 o 
  -4 -13   6       91.30       63.58     37.25 o 
  -3 -13   6       42.17       52.10     47.45 o 
  -2 -13   6       64.20       79.12     64.56 o 
  -1 -13   6      105.51       76.65     42.14 o 
   0 -13   6       16.58       82.36     39.09 o 
   1 -13   6      133.76      116.24     46.63 o 
   2 -13   6        2.87       39.90     42.45 o 
   3 -13   6      360.73      262.88     51.78 o 
   4 -13   6       15.13       12.24     41.41 o 
   5 -13   6      157.36      178.76     47.64 o 
   6 -13   6       17.44       49.65     72.33 o 
   7 -13   6      585.36      551.07     63.44 o 
   8 -13   6       10.03      -15.98     44.78 o 
   9 -13   6       15.28       29.05     63.74 o 
 -10 -12   6       31.89      272.02     99.63 o 
  -9 -12   6      916.43      942.45    166.02 o 
  -8 -12   6        1.98      142.01    103.08 o 
  -7 -12   6       22.79       50.91     75.93 o 
  -6 -12   6        0.68       45.52     83.31 o 
  -5 -12   6     3309.50     3393.40    102.26 o 
  -4 -12   6        8.66       36.53     43.55 o 
  -3 -12   6     1700.40     1630.27     82.11 o 
  -2 -12   6        1.78      -31.05     36.31 o 
  -1 -12   6      371.58      465.71     50.05 o 
   0 -12   6      131.73      159.75     41.61 o 
   1 -12   6     5748.94     5581.32    172.83 o 
   2 -12   6       37.62       70.81     39.72 o 
   3 -12   6      172.04      156.22     46.29 o 
   4 -12   6        0.02       -1.43     37.54 o 
   5 -12   6      809.11      931.21     65.76 o 
   6 -12   6        0.27      -11.56     38.28 o 
   7 -12   6      458.77      464.65    107.05 o 
   8 -12   6       67.45      108.77     49.17 o 
   9 -12   6       39.54       81.38     72.02 o 
  10 -12   6       42.11       85.49     55.02 o 
 -11 -11   6       12.97      250.79     93.24 o 
 -10 -11   6       32.62      393.71     99.73 o 
  -9 -11   6      171.52      212.56     72.37 o 
  -8 -11   6       11.74       33.16     80.55 o 
  -7 -11   6      111.87       86.67     83.86 o 
  -6 -11   6       14.40      -14.44     66.53 o 
  -5 -11   6      117.29       76.78     38.84 o 
  -4 -11   6      265.04      278.05     57.77 o 
  -3 -11   6        1.71      -29.51     32.98 o 
  -2 -11   6      403.69      343.13     44.91 o 
  -1 -11   6     2472.38     2389.82     75.17 o 
   0 -11   6       50.49      146.23     47.12 o 
   1 -11   6      336.93      452.37     44.30 o 
   2 -11   6      330.20      380.03    108.69 o 
   3 -11   6     2269.57     2081.70     81.89 o 
   4 -11   6      637.93      664.06     72.85 o 
   5 -11   6     2439.68     2268.64     85.44 o 
   6 -11   6      292.28      300.10     49.51 o 
   7 -11   6       38.97       41.83     39.32 o 
   8 -11   6        7.90      -43.15     48.01 o 
   9 -11   6      700.32      582.38     96.32 o 
  10 -11   6      261.51      242.10     57.09 o 
  11 -11   6      428.72      564.02     79.28 o 
 -11 -10   6     1798.65     2086.28    263.15 o 
 -10 -10   6      158.22      271.28     97.24 o 
  -9 -10   6      431.84      589.84    105.51 o 
  -8 -10   6        1.03      142.75     53.33 o 
  -7 -10   6      425.97      486.17     72.66 o 
  -6 -10   6      320.49      341.35     48.81 o 
  -5 -10   6     2871.73     2914.22     68.96 o 
  -4 -10   6      799.83      853.73     56.42 o 
  -3 -10   6        1.56       19.03     33.12 o 
  -2 -10   6      216.91      197.45     46.66 o 
  -1 -10   6      493.92      574.87     56.39 o 
   0 -10   6     1257.01     1282.87     67.95 o 
   1 -10   6     1501.00     1559.09     59.18 o 
   2 -10   6      453.20      480.74     81.88 o 
   3 -10   6        2.23       33.83     35.47 o 
   4 -10   6      213.98      166.16     89.26 o 
   5 -10   6      333.13      297.80     47.12 o 
   6 -10   6     1155.50     1147.26     65.83 o 
   7 -10   6      273.17      313.74     52.05 o 
   8 -10   6       81.50      200.79     46.88 o 
   9 -10   6        6.51      -83.53     43.10 o 
  10 -10   6       97.43       66.86     54.26 o 
  11 -10   6      143.96       75.85     63.34 o 
  12 -10   6      191.10       73.63     67.38 o 
 -12  -9   6      131.62      342.29     97.10 o 
 -11  -9   6        3.02       52.99    107.01 o 
 -10  -9   6        2.66       64.25    102.27 o 
  -9  -9   6       30.04       91.50     78.14 o 
  -8  -9   6      290.53      320.08     51.66 o 
  -7  -9   6       27.51      -13.75     43.58 o 
  -6  -9   6     1464.27     1398.26     60.06 o 
  -5  -9   6      231.86      230.66     38.13 o 
  -4  -9   6        2.17      -36.84     29.13 o 
  -3  -9   6      124.49       98.90     43.16 o 
  -2  -9   6     1139.26     1179.43     55.36 o 
  -1  -9   6     1109.64     1116.34     70.08 o 
   0  -9   6     2193.05     2127.69     80.74 o 
   1  -9   6      295.29      302.07     37.11 o 
   2  -9   6       94.94       99.94     37.70 o 
   3  -9   6      126.35      142.34     30.54 o 
   4  -9   6     3340.48     3336.54     94.76 o 
   5  -9   6      723.49      814.79     58.56 o 
   6  -9   6     1572.35     1559.33     68.88 o 
   7  -9   6       21.99       27.52     58.27 o 
   8  -9   6      889.06      850.59     78.77 o 
   9  -9   6      334.10      249.71     39.73 o 
  10  -9   6     2478.45     2526.72    120.31 o 
  11  -9   6      520.91      537.59     83.92 o 
  12  -9   6      123.00      120.63     72.22 o 
 -13  -8   6      271.71      459.71    104.56 o 
 -12  -8   6        2.96       64.15     70.89 o 
 -11  -8   6      147.13      235.78     63.14 o 
 -10  -8   6      170.06      319.67     75.35 o 
  -9  -8   6      240.48      152.26     45.95 o 
  -8  -8   6        9.78       14.71     34.16 o 
  -7  -8   6       13.55        6.42     39.86 o 
  -6  -8   6      873.77      913.08     40.94 o 
  -5  -8   6      314.46      336.93     47.58 o 
  -4  -8   6      892.65      912.28     41.22 o 
  -3  -8   6      222.05      267.55     27.77 o 
  -2  -8   6       19.72       37.83     20.50 o 
  -1  -8   6       21.47       40.00     32.64 o 
   0  -8   6     2135.13     2075.35     60.36 o 
   1  -8   6       87.27      104.33     31.66 o 
   2  -8   6     1109.56     1122.83     58.90 o 
   3  -8   6        8.72       -2.20     25.13 o 
   4  -8   6       72.07      100.25     52.49 o 
   5  -8   6      467.43      583.36     82.39 o 
   6  -8   6     2461.48     2576.92    104.72 o 
   7  -8   6        1.35       -7.75     65.16 o 
   8  -8   6       15.16      -24.59     27.40 o 
   9  -8   6      202.22      192.72     39.37 o 
  10  -8   6      208.01      141.00     63.34 o 
  11  -8   6      121.32       48.62     60.52 o 
  12  -8   6        3.92       66.17     62.33 o 
  13  -8   6       33.97       54.26     66.37 o 
 -13  -7   6       86.61      178.07     63.52 o 
 -12  -7   6      608.58      686.57     77.92 o 
 -11  -7   6        0.08       23.34     45.04 o 
 -10  -7   6     1949.98     1803.05    122.07 o 
  -9  -7   6      292.50      255.54     57.18 o 
  -8  -7   6       26.41       20.40     30.58 o 
  -7  -7   6      338.29      306.88     39.27 o 
  -6  -7   6     7105.67     6978.38     93.03 o 
  -5  -7   6      279.28      270.82     29.53 o 
  -4  -7   6      294.63      233.93     29.83 o 
  -3  -7   6       52.20       42.82     19.20 o 
  -2  -7   6     5093.67     4737.07     65.71 o 
  -1  -7   6       43.81       35.01     27.66 o 
   0  -7   6     5506.83     5107.81     93.08 o 
   1  -7   6       26.23       25.30     24.52 o 
   2  -7   6      919.87      972.63     42.25 o 
   3  -7   6       21.41      -16.09     24.12 o 
   4  -7   6     4902.65     4874.71     87.23 o 
   5  -7   6       27.40       40.15     39.89 o 
   6  -7   6     1032.08     1055.67     96.26 o 
   7  -7   6      140.96      190.33     37.05 o 
   8  -7   6     1050.54     1090.68     76.56 o 
   9  -7   6      440.78      448.45     45.78 o 
  10  -7   6     1043.66     1027.98     97.43 o 
  11  -7   6      467.63      413.33     80.49 o 
  12  -7   6        1.62      121.84     69.39 o 
  13  -7   6      281.07      211.81     79.28 o 
 -14  -6   6       54.04       94.18     77.31 o 
 -13  -6   6      291.29      319.98     67.39 o 
 -12  -6   6      368.57      466.95     70.05 o 
 -11  -6   6      155.70      106.94     52.29 o 
 -10  -6   6     1330.24     1521.21    115.30 o 
  -9  -6   6      780.74      779.76     57.46 o 
  -8  -6   6      107.87       45.11     26.62 o 
  -7  -6   6       95.29       77.83     27.51 o 
  -6  -6   6     1114.59     1085.04     38.54 o 
  -5  -6   6       61.74       62.74     22.69 o 
  -4  -6   6     1475.67     1382.37     36.89 o 
  -3  -6   6      224.39      278.30     23.10 o 
  -2  -6   6       65.24       63.51     17.64 o 
  -1  -6   6      147.75      140.68     19.34 o 
   0  -6   6     4489.27     4203.34     80.43 o 
   1  -6   6      873.52      977.45     61.20 o 
   2  -6   6       43.73       30.07     23.05 o 
   3  -6   6       51.66       15.75     23.41 o 
   4  -6   6        7.65        4.97     31.44 o 
   5  -6   6       81.35       72.62     31.17 o 
   6  -6   6      427.47      486.95     69.05 o 
   7  -6   6       86.31       75.28     28.89 o 
   8  -6   6     1020.24     1029.65     92.78 o 
   9  -6   6      675.77      683.00     69.59 o 
  10  -6   6      481.34      577.74     80.29 o 
  11  -6   6       23.61      171.67     66.57 o 
  12  -6   6      132.15       70.81     66.17 o 
  13  -6   6       98.38      101.06     69.19 o 
 -14  -5   6       31.58       73.39     76.65 o 
 -13  -5   6       74.85      196.44     59.98 o 
 -12  -5   6     2473.14     2221.38     98.63 o 
 -11  -5   6       70.53       55.08     49.05 o 
 -10  -5   6      108.43       17.95     53.16 o 
  -9  -5   6      174.74      262.57     49.32 o 
  -8  -5   6      795.72      892.49     59.44 o 
  -7  -5   6     3044.03     2749.58     61.39 o 
  -6  -5   6     4823.37     4421.62     60.81 o 
  -5  -5   6     2905.27     2837.94     54.91 o 
  -4  -5   6        0.23       10.70     17.38 o 
  -3  -5   6      329.68      351.55     28.04 o 
  -2  -5   6     5270.02     4977.37     65.18 o 
  -1  -5   6     8430.35     8238.33     91.52 o 
   0  -5   6     8560.73     8186.44    105.54 o 
   1  -5   6     1481.36     1526.34     45.95 o 
   2  -5   6       31.27       10.47     22.06 o 
   3  -5   6     1871.22     1715.93     47.22 o 
   4  -5   6     2281.08     2120.57     38.72 o 
   5  -5   6     3641.52     3682.00     52.39 o 
   6  -5   6      975.53      953.56     39.38 o 
   7  -5   6       20.47       52.50     28.14 o 
   8  -5   6      473.22      510.93     55.22 o 
   9  -5   6     1087.01     1151.81     96.02 o 
  10  -5   6      466.14      597.73    178.22 o 
  11  -5   6      574.78      419.33    165.72 o 
  12  -5   6        5.65       58.90     63.74 o 
  13  -5   6       16.81      168.44     75.24 o 
 -15  -4   6      155.69      143.85     80.52 o 
 -14  -4   6      397.15      399.89     68.50 o 
 -13  -4   6        0.98       54.71     54.69 o 
 -12  -4   6       78.85       43.36     51.86 o 
 -11  -4   6      715.40      805.32    135.56 o 
 -10  -4   6     2175.62     1984.25     85.55 o 
  -9  -4   6      336.48      364.20     53.78 o 
  -8  -4   6     1441.12     1321.97     62.16 o 
  -7  -4   6       94.67       33.57     31.07 o 
  -6  -4   6     1089.98     1095.87     28.50 o 
  -5  -4   6     5421.64     5360.27     77.88 o 
  -4  -4   6      568.19      738.27     27.83 o 
  -3  -4   6     1400.51     1415.14     32.04 o 
  -2  -4   6      682.59      696.66     27.60 o 
  -1  -4   6      114.74      181.44     18.47 o 
   0  -4   6      593.36      711.10     43.63 o 
   1  -4   6     5102.24     5366.62     88.33 o 
   2  -4   6      360.06      371.91     30.02 o 
   3  -4   6     3754.74     3639.21     61.96 o 
   4  -4   6     1258.06     1209.72     30.28 o 
   5  -4   6      610.99      629.18     27.32 o 
   6  -4   6       36.56       25.49     19.56 o 
   7  -4   6      387.54      442.72     56.99 o 
   8  -4   6      205.19      153.23     43.42 o 
   9  -4   6     3108.88     3272.27    120.27 o 
  10  -4   6       91.63       98.41     54.72 o 
  11  -4   6       44.46      156.45     58.91 o 
  12  -4   6        6.24       15.26     58.14 o 
  13  -4   6      460.53      521.01     84.52 o 
  14  -4   6        7.81       76.66     76.86 o 
 -15  -3   6      443.03      496.91    152.70 o 
 -14  -3   6       67.52      150.88     55.20 o 
 -13  -3   6      497.15      505.73     69.75 o 
 -12  -3   6      282.91      353.17     91.14 o 
 -11  -3   6     3998.53     3719.22    118.01 o 
 -10  -3   6      511.76      536.06     59.84 o 
  -9  -3   6      169.47      201.15     36.87 o 
  -8  -3   6       95.74       82.39     31.39 o 
  -7  -3   6    10648.28     9873.98    148.57 o 
  -6  -3   6     5374.16     5281.22     82.00 o 
  -5  -3   6     8415.52     8398.24     91.79 o 
  -4  -3   6        1.20       -2.84     12.73 o 
  -3  -3   6     2968.31     2824.36     40.85 o 
  -2  -3   6     1434.10     1458.20     30.94 o 
  -1  -3   6    31117.09    31910.18    312.56 o 
   0  -3   6        0.32       14.90     14.66 o 
   1  -3   6      468.75      549.79     20.11 o 
   2  -3   6      822.75      880.86     32.98 o 
   3  -3   6    12885.57    12622.25    139.71 o 
   4  -3   6        1.79       10.38     14.14 o 
   5  -3   6     6057.06     5768.39     81.39 o 
   6  -3   6       59.87       29.19     29.33 o 
   7  -3   6      233.80      286.48     35.27 o 
   8  -3   6      120.68      121.74     38.51 o 
   9  -3   6      421.19      470.26     56.31 o 
  10  -3   6        1.47       28.28     45.16 o 
  11  -3   6       44.36       65.12     49.47 o 
  12  -3   6       19.66      -26.65     61.53 o 
  13  -3   6       20.59       60.61     93.30 o 
  14  -3   6        7.18       95.18     75.67 o 
 -15  -2   6       26.33      130.03    117.71 o 
 -14  -2   6        2.54       34.62     51.20 o 
 -13  -2   6      300.11      268.33     60.63 o 
 -12  -2   6        0.00      -23.03     43.50 o 
 -11  -2   6        2.46      -15.31     43.41 o 
 -10  -2   6      165.61      194.52     37.78 o 
  -9  -2   6      565.25      584.31     45.59 o 
  -8  -2   6      548.26      591.57     42.99 o 
  -7  -2   6     8256.41     8312.64    130.13 o 
  -6  -2   6      630.26      767.67     42.06 o 
  -5  -2   6      264.55      294.23     23.22 o 
  -4  -2   6     2033.42     1952.43     34.19 o 
  -3  -2   6    31657.16    33145.07    356.12 o 
  -2  -2   6     1877.93     2019.96     34.72 o 
  -1  -2   6    22287.78    23536.49    240.32 o 
   0  -2   6        3.61       25.67     12.11 o 
   1  -2   6    13323.31    14168.13    123.35 o 
   2  -2   6     1658.98     1766.89     28.66 o 
   3  -2   6    10787.34    10282.63    109.39 o 
   4  -2   6     1180.68     1101.51     33.15 o 
   5  -2   6      999.82     1160.83     39.08 o 
   6  -2   6      954.42      974.40     53.35 o 
   7  -2   6     1010.30     1055.94     55.51 o 
   8  -2   6     1116.87     1037.39     77.39 o 
   9  -2   6      368.03      495.65     60.32 o 
  10  -2   6      135.04      185.28     54.34 o 
  11  -2   6       23.69       80.00     53.16 o 
  12  -2   6       39.11      123.63     63.94 o 
  13  -2   6       22.80      131.74     63.13 o 
  14  -2   6      132.76      159.46    133.74 o 
 -15  -1   6       23.91      -34.74     63.84 o 
 -14  -1   6        1.34       38.69     53.98 o 
 -13  -1   6      867.05     1116.85    134.39 o 
 -12  -1   6      166.07      212.40     50.43 o 
 -11  -1   6     1422.28     1490.65     75.48 o 
 -10  -1   6       60.47       60.07     33.89 o 
  -9  -1   6       38.36       -1.86     30.11 o 
  -8  -1   6     1805.33     1635.15     55.67 o 
  -7  -1   6     6398.56     5841.37    102.37 o 
  -6  -1   6     3091.50     3040.81     57.72 o 
  -5  -1   6      619.73      698.98     49.14 o 
  -4  -1   6      446.25      539.79     26.31 o 
  -3  -1   6     3652.11     3543.07     49.44 o 
  -2  -1   6    12229.04    12631.03    130.39 o 
  -1  -1   6    16317.81    15633.08    143.55 o 
   0  -1   6     2512.73     2297.71     36.72 o 
   1  -1   6      377.14      427.57     19.32 o 
   2  -1   6      144.85      121.75     14.38 o 
   3  -1   6     4790.65     4374.60     56.05 o 
   4  -1   6     2442.42     2514.43     48.75 o 
   5  -1   6     2592.59     2633.54     56.59 o 
   6  -1   6       46.46       47.80     27.06 o 
   7  -1   6      348.80      457.67     37.08 o 
   8  -1   6      138.62      134.38     49.75 o 
   9  -1   6       85.30       96.57     61.38 o 
  10  -1   6      570.71      585.38     69.13 o 
  11  -1   6       10.85      -14.78     51.91 o 
  12  -1   6       17.19      -23.61     93.90 o 
  13  -1   6       14.74      100.68     74.89 o 
  14  -1   6        6.98       81.79     80.25 o 
 -15   0   6       23.57       21.85    116.90 o 
 -14   0   6       40.83       18.96     72.27 o 
 -13   0   6       64.24       37.84     46.35 o 
 -12   0   6        0.11       30.85     58.21 o 
 -11   0   6       58.13       32.31     40.16 o 
 -10   0   6       30.33       35.99     30.94 o 
  -9   0   6       51.24       42.56     28.75 o 
  -8   0   6        1.48      -20.65     23.47 o 
  -7   0   6      507.44      480.90     29.11 o 
  -6   0   6      364.38      349.99     27.03 o 
  -5   0   6       88.06       75.32     20.10 o 
  -4   0   6      588.94      846.35     67.42 o 
  -3   0   6        9.34       -0.70     17.40 o 
  -2   0   6       99.98       83.93     15.36 o 
  -1   0   6       91.36      159.88     19.41 o 
   0   0   6      675.82      813.44     24.93 o 
   1   0   6        1.90       -2.38     12.31 o 
   2   0   6       76.32      117.62     16.33 o 
   3   0   6     1400.72     1249.04     25.88 o 
   4   0   6     3478.69     3247.98     49.11 o 
   5   0   6      174.33      180.46     28.86 o 
   6   0   6        4.72      -34.82     25.74 o 
   7   0   6      692.76      761.96     40.80 o 
   8   0   6     1407.78     1461.72     66.27 o 
   9   0   6      258.07      292.62     58.46 o 
  10   0   6      273.44      295.78     68.74 o 
  11   0   6       87.49      222.20    147.86 o 
  12   0   6      397.38      429.73     87.82 o 
  13   0   6        5.07      100.31     82.50 o 
 -15   1   6       22.93       58.08     64.51 o 
 -14   1   6      663.26      762.94     82.73 o 
 -13   1   6      222.74      362.20     55.54 o 
 -12   1   6     2227.77     2023.11     80.49 o 
 -11   1   6       18.40       -4.07     36.36 o 
 -10   1   6       13.39       16.21     29.88 o 
  -9   1   6       35.05       -1.35     27.41 o 
  -8   1   6     1139.41     1032.22     81.90 o 
  -7   1   6     1031.15      980.61     36.70 o 
  -6   1   6      481.31      468.82     44.26 o 
  -5   1   6       42.59       23.37     25.16 o 
  -4   1   6        2.98      -22.33     15.28 o 
  -3   1   6        1.35      -28.44     16.13 o 
  -2   1   6        3.80       -2.31     15.35 o 
  -1   1   6        1.57       -2.34     15.56 o 
   0   1   6       56.93      115.76     18.82 o 
   1   1   6      176.88      143.55     17.12 o 
   2   1   6      137.37      136.18     16.95 o 
   3   1   6       87.16       70.19     17.66 o 
   4   1   6      154.80      162.13     15.62 o 
   5   1   6      108.86       77.60     19.37 o 
   6   1   6      503.58      432.38     38.55 o 
   7   1   6        5.67       27.29     35.38 o 
   8   1   6      136.35      169.79     63.59 o 
   9   1   6       66.33       88.42     44.66 o 
  10   1   6       39.37       24.12     45.59 o 
  11   1   6       54.29       65.96     50.58 o 
  12   1   6        1.12       66.69     66.49 o 
  13   1   6        3.78       50.29    139.69 o 
 -15   2   6        1.67      -47.66    100.91 o 
 -14   2   6      246.11      310.56     67.99 o 
 -13   2   6      107.29      133.71     47.69 o 
 -12   2   6       62.26      143.49     46.14 o 
 -11   2   6       23.20      -19.64     30.55 o 
 -10   2   6      312.83      298.42     38.19 o 
  -9   2   6      270.24      262.46     34.70 o 
  -8   2   6     1437.12     1409.55     42.88 o 
  -7   2   6      224.26      252.29     24.83 o 
  -6   2   6      105.53      153.94     38.77 o 
  -5   2   6        0.21      -14.28     23.16 o 
  -4   2   6      364.93      349.99     31.99 o 
  -3   2   6       68.45       46.13     18.36 o 
  -2   2   6     9777.34     9047.01    120.07 o 
  -1   2   6       18.90       -5.36     18.39 o 
   0   2   6       85.90       90.50     19.06 o 
   1   2   6       35.60       56.79     17.20 o 
   2   2   6     2853.21     2428.89     52.00 o 
   3   2   6        2.93      -12.91     13.37 o 
   4   2   6     2291.85     2239.96     35.70 o 
   5   2   6       68.82       92.10     17.80 o 
   6   2   6      361.57      323.79     27.14 o 
   7   2   6        2.25      -29.97     35.49 o 
   8   2   6      783.51      808.56     72.93 o 
   9   2   6      112.89       42.38     70.22 o 
  10   2   6       15.11       51.54     81.90 o 
  11   2   6       13.44      -26.02     62.07 o 
  12   2   6       92.99      208.18     89.46 o 
  13   2   6        0.23      -17.61     82.81 o 
 -15   3   6        1.68      -54.55    133.48 o 
 -14   3   6      648.58      670.39     69.04 o 
 -13   3   6       44.54       22.41     44.32 o 
 -12   3   6     3268.33     3265.80     97.54 o 
 -11   3   6        3.91       16.85     30.31 o 
 -10   3   6      339.54      354.17     38.67 o 
  -9   3   6       21.13       13.97     27.06 o 
  -8   3   6     2903.73     3019.57     60.77 o 
  -7   3   6       20.03       29.37     17.51 o 
  -6   3   6        9.78      -10.05     15.94 o 
  -5   3   6      143.50      138.38     26.87 o 
  -4   3   6      551.10      677.65     31.12 o 
  -3   3   6       12.16      -11.33     21.60 o 
  -2   3   6      648.17      968.37     41.86 o 
  -1   3   6      286.22      351.82     26.81 o 
   0   3   6      551.79      704.49     40.56 o 
   1   3   6      143.25      119.04     17.04 o 
   2   3   6     1074.19     1152.32     31.26 o 
   3   3   6      395.78      449.98     23.79 o 
   4   3   6      887.45      817.33     35.13 o 
   5   3   6        6.22      -13.79     18.77 o 
   6   3   6        5.46        6.07     20.83 o 
   7   3   6      273.07      226.43     60.10 o 
   8   3   6     1434.20     1362.11    100.98 o 
   9   3   6        8.39      -31.53     87.04 o 
  10   3   6        6.17       39.39     67.23 o 
  11   3   6       92.77      123.02     70.23 o 
  12   3   6      193.65      102.09     79.22 o 
  13   3   6       34.01       28.23    111.15 o 
 -15   4   6      501.16      546.32     78.77 o 
 -14   4   6      746.01      678.63    103.50 o 
 -13   4   6      207.70      245.55     74.38 o 
 -12   4   6      300.56      292.18     49.18 o 
 -11   4   6        2.78      -13.65     30.52 o 
 -10   4   6     1042.67     1120.36     54.38 o 
  -9   4   6      408.92      486.83     40.08 o 
  -8   4   6     5241.66     5210.94     83.90 o 
  -7   4   6      460.23      433.21     28.22 o 
  -6   4   6      223.61      258.61     38.63 o 
  -5   4   6      155.10      127.76     20.37 o 
  -4   4   6      793.82      792.74     32.67 o 
  -3   4   6     1207.21      987.14     41.74 o 
  -2   4   6      858.52      704.40     63.33 o 
  -1   4   6      696.04      831.13     54.98 o 
   0   4   6      150.32      194.36     24.41 o 
   1   4   6        1.85       25.65     19.03 o 
   2   4   6     1789.69     1609.84     38.70 o 
   3   4   6     4332.44     3973.81     61.68 o 
   4   4   6     3742.42     3595.73     58.51 o 
   5   4   6      146.36      190.82     23.17 o 
   6   4   6       96.99       86.30     25.85 o 
   7   4   6      459.05      522.98     62.12 o 
   9   4   6     1126.06     1235.29    110.13 o 
  10   4   6      126.30      230.92    129.91 o 
  11   4   6      259.09      337.25     86.38 o 
  12   4   6      128.00      115.88     85.36 o 
 -15   5   6      535.32      604.55    141.17 o 
 -14   5   6       88.63       80.69     48.22 o 
 -13   5   6      998.07     1192.11    102.57 o 
 -12   5   6      188.16      149.98     38.94 o 
 -11   5   6        4.14        4.15     30.42 o 
 -10   5   6      111.74      118.19     32.95 o 
  -9   5   6      212.85      241.82     46.06 o 
  -8   5   6      652.99      735.64     38.33 o 
  -7   5   6      395.09      384.15     30.76 o 
  -6   5   6     1446.16     1401.41     39.98 o 
  -5   5   6      265.46      336.52     25.09 o 
  -4   5   6       60.27       54.11     18.09 o 
  -3   5   6      134.83      190.73     29.10 o 
  -2   5   6      195.25      248.61     32.23 o 
  -1   5   6      283.41      437.86     57.54 o 
   0   5   6      308.83      329.51     35.26 o 
   1   5   6      197.83      226.87     24.55 o 
   2   5   6      208.37      254.30     24.34 o 
   3   5   6        1.13      -11.50     34.80 o 
   4   5   6      250.20      291.24     29.62 o 
   5   5   6      512.47      509.16     43.42 o 
   6   5   6      393.61      342.50     41.38 o 
   7   5   6      567.93      772.02    100.00 o 
   8   5   6       28.69      -36.52     61.24 o 
   9   5   6        1.81        3.89     63.43 o 
  10   5   6      283.00       98.64     79.38 o 
  11   5   6      364.67      229.07    185.38 o 
  12   5   6        0.18       35.50     82.03 o 
 -15   6   6      115.03      158.61     81.15 o 
 -14   6   6      435.02      473.34     79.34 o 
 -13   6   6      950.66     1065.63     79.83 o 
 -12   6   6        1.71       26.59     33.15 o 
 -11   6   6      155.68      127.37     34.27 o 
 -10   6   6      273.11      260.46     36.33 o 
  -9   6   6     2434.73     2347.96    125.88 o 
  -8   6   6     1030.78      992.95     37.16 o 
  -7   6   6      411.43      460.57     43.99 o 
  -6   6   6      403.45      419.67     27.94 o 
  -5   6   6     2715.19     2682.17     69.29 o 
  -4   6   6      668.34      754.13     37.21 o 
  -3   6   6     6928.45     6630.78    120.15 o 
  -2   6   6      308.95      358.13     36.80 o 
  -1   6   6        1.46       -3.03     24.26 o 
   0   6   6      329.91      441.35     37.30 o 
   1   6   6     3121.70     2948.61     61.63 o 
   2   6   6       70.11       54.21     19.20 o 
   3   6   6     3569.57     3469.07     61.93 o 
   4   6   6      136.36       89.51     26.09 o 
   5   6   6      722.78      812.23     41.99 o 
   6   6   6      124.03      133.78     45.26 o 
   7   6   6      749.44      762.39     65.74 o 
   8   6   6        5.46      -13.37     42.40 o 
   9   6   6      679.30      684.31     97.88 o 
  10   6   6       12.43       32.68    186.80 o 
  11   6   6       38.55     -117.00    196.08 o 
 -14   7   6       18.08       66.49     48.83 o 
 -13   7   6      226.14      350.58     90.72 o 
 -12   7   6      100.55       56.53     53.60 o 
 -11   7   6        2.92      -23.64     53.27 o 
 -10   7   6      140.02       68.24     54.09 o 
  -9   7   6        5.02        0.02     49.19 o 
  -8   7   6       62.45       55.75     20.18 o 
  -7   7   6      308.88      392.92     36.64 o 
  -6   7   6      501.97      625.77     41.35 o 
  -5   7   6        7.10        2.67     40.94 o 
  -4   7   6       59.18       57.86     27.32 o 
  -3   7   6      386.69      504.12     51.07 o 
  -2   7   6       46.57       29.74     25.32 o 
  -1   7   6      862.41      965.16     50.43 o 
   0   7   6        0.23       11.84     22.81 o 
   1   7   6     1086.72     1130.19     45.49 o 
   2   7   6       39.71        5.16     24.64 o 
   3   7   6      573.30      722.51     47.51 o 
   4   7   6        6.64      -39.32     27.88 o 
   5   7   6      796.03      871.43     51.73 o 
   6   7   6        0.31      -56.67     64.26 o 
   7   7   6     2344.05     2425.51    269.60 o 
   8   7   6        6.00      -50.92     65.12 o 
   9   7   6       46.95      -34.70    170.25 o 
  10   7   6      190.75      187.60    199.50 o 
  11   7   6      733.71      678.40    260.63 o 
 -14   8   6      296.36      395.83     98.17 o 
 -13   8   6      703.52     1020.18    131.78 o 
 -12   8   6      190.59      282.14     69.86 o 
 -11   8   6     1017.37     1168.84    141.72 o 
 -10   8   6      284.95      239.89     65.79 o 
  -9   8   6     2961.64     2738.74    114.46 o 
  -8   8   6      115.17      150.28     39.89 o 
  -7   8   6     1352.71     1323.89    107.24 o 
  -6   8   6        3.44       33.69     27.24 o 
  -5   8   6      724.05      805.63     47.51 o 
  -4   8   6      343.47      392.18     39.32 o 
  -3   8   6     4343.84     4041.16     86.50 o 
  -2   8   6      178.57      178.72     33.50 o 
  -1   8   6      318.08      403.57     40.64 o 
   0   8   6     1585.55     1485.68     51.95 o 
   1   8   6     1198.60     1233.01     57.84 o 
   2   8   6     1079.91     1203.45     52.70 o 
   3   8   6      231.10      156.81     56.35 o 
   4   8   6       22.54      -20.00     31.78 o 
   5   8   6      187.97      169.78     36.86 o 
   6   8   6       73.11     -148.47    149.07 o 
   7   8   6        1.30     -192.24    152.30 o 
   8   8   6      117.46      179.94    183.77 o 
   9   8   6      194.72      115.39    189.02 o 
  10   8   6       24.72      -36.31    192.24 o 
 -13   9   6      308.82      390.35     74.68 o 
 -12   9   6      116.27       85.46     65.66 o 
 -11   9   6       80.96       46.21     60.03 o 
 -10   9   6       11.18       12.94     56.70 o 
  -9   9   6       43.62       49.55     55.79 o 
  -8   9   6      739.90      847.25     60.27 o 
  -7   9   6       25.61       -2.76     39.87 o 
  -6   9   6       43.91      -15.14     26.05 o 
  -5   9   6      720.24      856.13     50.19 o 
  -4   9   6      182.27      186.80     47.65 o 
  -3   9   6      764.36      891.07     51.89 o 
  -2   9   6      160.02      139.99     35.18 o 
  -1   9   6       95.29       56.01     32.93 o 
   0   9   6      684.30      766.55     46.27 o 
   1   9   6     2051.92     1994.02     59.43 o 
   2   9   6     2156.28     1998.76     60.97 o 
   3   9   6      786.95      738.20    151.99 o 
   4   9   6      498.34      576.49     50.76 o 
   5   9   6      336.05      363.76     68.34 o 
   6   9   6     1503.54     1546.41    258.21 o 
   7   9   6     1074.11      657.22    212.01 o 
   8   9   6      562.04      257.60    206.36 o 
   9   9   6       40.21     -200.92    164.61 o 
  10   9   6      329.63      -35.91    202.93 o 
 -13  10   6     1043.09     1064.78    118.06 o 
 -12  10   6        3.30      134.21     72.06 o 
 -11  10   6       96.65      124.00     59.50 o 
 -10  10   6      819.43      991.55     83.80 o 
  -9  10   6     1220.39     1301.59    109.41 o 
  -8  10   6      381.96      457.53     42.01 o 
  -7  10   6       66.74      117.16     35.59 o 
  -6  10   6      318.00      272.93     39.84 o 
  -5  10   6       73.84       38.21     30.94 o 
  -4  10   6      214.76      258.27     37.94 o 
  -3  10   6      206.78      219.48     38.88 o 
  -2  10   6      558.82      631.05     50.39 o 
  -1  10   6        1.93       -5.31     27.68 o 
   0  10   6       67.38       54.87     30.87 o 
   1  10   6       45.78       20.68     31.54 o 
   2  10   6      594.76      611.87     52.80 o 
   3  10   6      120.33       71.60     37.18 o 
   4  10   6      423.70      384.49     62.45 o 
   5  10   6        0.37     -167.92     83.96 o 
   6  10   6       62.60      -35.50    162.59 o 
   7  10   6       39.02      133.34    196.88 o 
   8  10   6      414.15       18.96    191.64 o 
   9  10   6       20.29       27.84    209.79 o 
 -12  11   6       16.58       54.08     60.45 o 
 -11  11   6      631.64      605.70     79.15 o 
 -10  11   6     2336.34     2101.20    106.19 o 
  -9  11   6      187.80      161.44     58.21 o 
  -8  11   6     1312.70     1240.77     98.61 o 
  -7  11   6       85.48       73.17     36.86 o 
  -6  11   6      674.28      782.11     53.41 o 
  -5  11   6      101.21       81.69     35.30 o 
  -4  11   6     5448.37     5061.48    109.00 o 
  -3  11   6       23.73      -19.08     31.08 o 
  -2  11   6       70.24       64.82     35.48 o 
  -1  11   6      108.17      130.06     34.51 o 
   0  11   6     2798.64     2582.04     70.60 o 
   1  11   6       41.48       37.38     32.90 o 
   2  11   6     1800.12     1817.07     71.96 o 
   3  11   6       69.28       68.59     47.47 o 
   4  11   6      561.20      642.44     64.91 o 
   5  11   6       15.09     -180.65     90.33 o 
   6  11   6      534.68      368.75    208.58 o 
   7  11   6       63.71     -168.24    173.08 o 
   8  11   6      201.03       74.23    216.85 o 
 -11  12   6        0.59       75.65     61.45 o 
 -10  12   6      545.74      557.39     84.12 o 
  -9  12   6       37.31       19.06     34.52 o 
  -8  12   6     2659.84     2441.38     76.56 o 
  -7  12   6      115.86       90.87     37.00 o 
  -6  12   6       97.71      100.12     36.48 o 
  -5  12   6       64.37       78.92     36.98 o 
  -4  12   6     1270.63     1320.39     66.58 o 
  -3  12   6      117.93       84.20     38.78 o 
  -2  12   6     1551.28     1549.00     91.20 o 
  -1  12   6        7.54       35.40     37.20 o 
   0  12   6      131.47      165.07     38.76 o 
   1  12   6        3.81      -33.75     37.51 o 
   2  12   6      436.64      475.26     63.33 o 
   3  12   6       52.41       62.68     47.75 o 
   4  12   6      374.37      306.04     62.02 o 
   5  12   6       28.64      110.66    108.35 o 
   6  12   6      115.37     -140.40    185.38 o 
   7  12   6       25.94     -360.68    183.17 o 
 -10  13   6     2590.31     2449.64    111.92 o 
  -9  13   6      437.02      416.72     91.14 o 
  -8  13   6      422.04      489.24     52.51 o 
  -7  13   6        0.16       -0.03     36.91 o 
  -6  13   6     1482.17     1374.66     69.52 o 
  -5  13   6      804.10      744.13     59.21 o 
  -4  13   6     1985.57     1787.70     73.81 o 
  -3  13   6      510.06      518.50     54.37 o 
  -2  13   6       72.59       58.56     43.20 o 
  -1  13   6      472.20      501.48     57.01 o 
   0  13   6     1203.00     1287.01     85.40 o 
   1  13   6     1493.54     1512.89     91.49 o 
   2  13   6      691.33      731.69     95.24 o 
   3  13   6       39.22       32.07     53.27 o 
   4  13   6      294.39      208.32     54.01 o 
   5  13   6      984.92     1055.83    293.41 o 
  -8  14   6       54.65       16.70     40.42 o 
  -7  14   6       14.61       -8.70     42.83 o 
  -6  14   6      208.59      197.43     46.86 o 
  -5  14   6       92.64      171.70     46.68 o 
  -4  14   6       27.64       11.22     39.83 o 
  -3  14   6      184.65      166.52     46.91 o 
  -2  14   6      335.91      398.44     56.68 o 
  -1  14   6      599.83      626.61     87.38 o 
   0  14   6      493.90      734.94     74.30 o 
   1  14   6      157.14      126.79     57.75 o 
   2  14   6      161.97      113.75     57.86 o 
   3  14   6     1015.58     1080.58     89.16 o 
  -6  15   6      106.92       20.13     43.32 o 
  -5  15   6      413.49      414.69     56.73 o 
  -4  15   6       15.00       17.63     43.51 o 
  -3  15   6       33.46        2.15     44.20 o 
  -2  15   6       12.96      -27.84     46.08 o 
  -1  15   6      450.26      421.89     65.96 o 
   0  15   6      206.11      246.88     65.68 o 
   1  15   6     1023.26     1045.73     88.79 o 
  -2 -16   7       11.16      -29.22     56.66 o 
  -1 -16   7       15.75       28.87     55.35 o 
   0 -16   7      724.39      718.43     78.34 o 
   1 -16   7       38.65       67.71     53.37 o 
   2 -16   7      504.33      308.56     61.54 o 
   3 -16   7        3.87      -12.81     50.77 o 
  -5 -15   7        9.83       78.66     83.21 o 
  -4 -15   7     1188.12     1081.78    168.11 o 
  -3 -15   7       24.39       20.50     52.98 o 
  -2 -15   7      110.89      108.99     54.74 o 
  -1 -15   7       47.24       80.73     52.27 o 
   0 -15   7      571.63      468.59     73.08 o 
   1 -15   7      186.84      189.67     89.57 o 
   2 -15   7      276.76      298.70     60.14 o 
   3 -15   7       11.12       18.57     53.44 o 
   4 -15   7        0.48      -12.63     46.28 o 
   5 -15   7        7.71       31.05     46.25 o 
   6 -15   7      200.34      140.78     50.78 o 
  -7 -14   7       33.31      215.69     86.98 o 
  -6 -14   7      307.61      302.47     93.07 o 
  -5 -14   7      399.85      460.93    181.05 o 
  -4 -14   7      493.51      666.50     76.83 o 
  -3 -14   7      166.99      209.57     58.41 o 
  -2 -14   7       51.97       23.65     54.72 o 
  -1 -14   7       26.16       32.06     51.49 o 
   0 -14   7      996.74     1011.79     80.94 o 
   1 -14   7      205.85      299.96     60.02 o 
   2 -14   7       50.57      127.38     50.42 o 
   3 -14   7       16.13       33.43     52.27 o 
   4 -14   7      343.02      338.86     58.28 o 
   5 -14   7      189.70      222.51    115.63 o 
   6 -14   7      118.92       40.04     48.18 o 
   7 -14   7       55.22       28.85     49.03 o 
  -8 -13   7      110.52      437.74    137.37 o 
  -7 -13   7       46.68       84.93     81.02 o 
  -6 -13   7        5.76       38.72     77.22 o 
  -5 -13   7      309.93      409.00     79.95 o 
  -4 -13   7      152.50      205.04     58.04 o 
  -3 -13   7      182.31      185.55     55.28 o 
  -2 -13   7        1.13       50.73     47.16 o 
  -1 -13   7      225.67      169.82     46.11 o 
   0 -13   7       59.40       42.20     39.15 o 
   1 -13   7       69.28       39.32     45.27 o 
   2 -13   7        2.16       38.84     43.70 o 
   3 -13   7        6.25        5.04     56.53 o 
   4 -13   7      115.91      118.82     48.21 o 
   5 -13   7      624.02      673.03     98.02 o 
   6 -13   7       13.79       23.36     43.61 o 
   7 -13   7        3.20       27.65     64.45 o 
   8 -13   7       41.46      105.31     53.84 o 
   9 -13   7       14.35       33.63     87.45 o 
  -9 -12   7      552.19      537.80    138.18 o 
  -8 -12   7        7.50       57.29    106.91 o 
  -7 -12   7      108.28      210.04    195.37 o 
  -6 -12   7      141.81       94.24     99.35 o 
  -5 -12   7     2399.25     2452.07     84.20 o 
  -4 -12   7      113.40      103.44     48.44 o 
  -3 -12   7      203.05      188.92     54.16 o 
  -2 -12   7        4.29      -52.53     37.51 o 
  -1 -12   7     3343.12     3261.69     90.40 o 
   0 -12   7       10.85       60.75     35.65 o 
   1 -12   7     2038.97     2003.61     72.08 o 
   2 -12   7       10.17       19.92     42.65 o 
   3 -12   7      150.66      117.44     46.00 o 
   4 -12   7      160.17      114.38     45.22 o 
   5 -12   7     3326.68     3142.21    104.04 o 
   6 -12   7       21.81        3.14     41.79 o 
   7 -12   7     1026.78      929.19    115.59 o 
   8 -12   7        0.08       80.68     48.88 o 
   9 -12   7      169.35      162.25     58.57 o 
  10 -12   7        3.43       15.38     64.45 o 
 -10 -11   7       58.24      241.64     82.86 o 
  -9 -11   7        6.02      173.31     86.76 o 
  -8 -11   7       95.63      193.16     77.46 o 
  -7 -11   7       84.96       48.29     73.40 o 
  -6 -11   7       52.30       11.78     77.66 o 
  -5 -11   7      239.22      258.84     53.90 o 
  -4 -11   7       15.76      -15.59     41.57 o 
  -3 -11   7       41.60       43.41     37.13 o 
  -2 -11   7       46.82       14.60     35.47 o 
  -1 -11   7       14.25      -13.55     32.28 o 
   0 -11   7        0.00      -42.44     30.57 o 
   1 -11   7      309.64      321.00     43.75 o 
   2 -11   7       10.93        4.67     38.67 o 
   3 -11   7        4.82       46.60     79.93 o 
   4 -11   7       27.29       42.10     41.54 o 
   5 -11   7       31.90       24.99     41.52 o 
   6 -11   7        9.09      -13.18     39.30 o 
   7 -11   7      117.37       94.72     46.51 o 
   8 -11   7       55.70       57.60     48.20 o 
   9 -11   7      230.47       72.38    105.70 o 
  10 -11   7       43.53      106.90     52.60 o 
 -11 -10   7      612.80      665.37    137.58 o 
 -10 -10   7        0.18      141.51     85.34 o 
  -9 -10   7        2.03      242.01    110.54 o 
  -8 -10   7        9.63      109.50     61.78 o 
  -7 -10   7     1167.34     1284.50     92.44 o 
  -6 -10   7      133.62      196.19     63.48 o 
  -5 -10   7     1177.25     1184.00     65.03 o 
  -4 -10   7        4.89       -4.05     35.72 o 
  -3 -10   7       25.43      -47.51     33.53 o 
  -2 -10   7       31.16      -16.56     31.08 o 
  -1 -10   7     2446.21     2475.39     74.66 o 
   0 -10   7      594.87      654.23     50.55 o 
   1 -10   7      468.14      583.96     47.84 o 
   2 -10   7       34.89       90.51     54.10 o 
   3 -10   7        6.22      -11.56     38.76 o 
   4 -10   7      284.58      364.40     49.65 o 
   5 -10   7     1182.40     1284.05    109.23 o 
   6 -10   7      790.69      902.28     64.09 o 
   7 -10   7      465.85      396.47     63.64 o 
   8 -10   7       48.94        7.08     45.73 o 
   9 -10   7      202.52      186.69     54.96 o 
  10 -10   7      706.69      708.98     74.87 o 
 -12  -9   7      233.47      415.33     99.55 o 
 -11  -9   7       83.76      199.25     85.72 o 
 -10  -9   7      463.65      536.67    101.67 o 
  -9  -9   7       22.39      106.10     54.54 o 
  -8  -9   7       39.92       65.31     44.68 o 
  -7  -9   7      107.67      126.97     84.29 o 
  -6  -9   7     1157.13     1144.80    104.44 o 
  -5  -9   7       68.39       56.36     33.48 o 
  -4  -9   7      332.41      328.74     54.34 o 
  -3  -9   7      389.46      405.22     44.76 o 
  -2  -9   7       19.16       14.27     34.65 o 
  -1  -9   7      203.76      177.12     37.15 o 
   0  -9   7      128.55       76.71     33.92 o 
   1  -9   7      222.88      238.49     37.07 o 
   2  -9   7      475.37      492.25     42.54 o 
   3  -9   7      153.56      207.20     35.78 o 
   4  -9   7      354.08      342.31     48.00 o 
   5  -9   7      883.60      963.25     98.28 o 
   6  -9   7        1.01      -21.81     35.47 o 
   7  -9   7       13.61      -69.40     34.70 o 
   8  -9   7      153.30      139.86     55.07 o 
   9  -9   7      935.92      835.30     75.75 o 
  10  -9   7     1000.32     1097.71     72.31 o 
  11  -9   7      139.76      141.81     70.60 o 
  12  -9   7       33.12       10.09     70.60 o 
 -13  -8   7       13.81      182.01     88.89 o 
 -12  -8   7       33.60      273.34     93.48 o 
 -11  -8   7      405.68      290.86    112.55 o 
 -10  -8   7        8.32        0.09     49.74 o 
  -9  -8   7      219.73      221.92     57.70 o 
  -8  -8   7      130.48      150.72     34.56 o 
  -7  -8   7       14.23      -13.79     34.38 o 
  -6  -8   7      477.07      554.76     38.92 o 
  -5  -8   7     1147.76     1114.48     51.54 o 
  -4  -8   7      469.44      467.84     74.78 o 
  -3  -8   7     1563.18     1568.47     45.05 o 
  -2  -8   7        1.88       16.19     21.60 o 
  -1  -8   7     1521.37     1532.84     59.92 o 
   0  -8   7     6362.51     5951.67    108.63 o 
   1  -8   7      681.99      761.47     46.16 o 
   2  -8   7        0.72      -28.75     26.11 o 
   3  -8   7      106.33       80.13     32.05 o 
   4  -8   7     5692.25     5554.33    102.25 o 
   5  -8   7       12.51        5.06     49.73 o 
   6  -8   7     1279.80     1260.79     69.99 o 
   7  -8   7      189.36      238.21     50.77 o 
   8  -8   7     1594.72     1469.42    161.48 o 
   9  -8   7        5.41      -35.00     56.79 o 
  10  -8   7      540.18      546.47     86.54 o 
  11  -8   7        1.34      -11.90     62.13 o 
  12  -8   7        4.34        1.82     67.38 o 
 -13  -7   7        0.62      122.35     61.93 o 
 -12  -7   7      156.40      235.22     63.91 o 
 -11  -7   7      336.68      438.26    100.26 o 
 -10  -7   7      339.56      410.72    100.13 o 
  -9  -7   7       59.72       10.83     38.84 o 
  -8  -7   7      452.87      441.33     40.53 o 
  -7  -7   7      212.14      176.04     33.10 o 
  -6  -7   7     3585.00     3507.62     69.35 o 
  -5  -7   7        0.12       18.12     23.62 o 
  -4  -7   7      371.14      416.82     39.45 o 
  -3  -7   7      442.46      497.79     29.11 o 
  -2  -7   7     5528.54     5303.96     71.80 o 
  -1  -7   7      124.75      166.14     32.43 o 
   0  -7   7     3938.72     3602.44    113.64 o 
   1  -7   7       17.76       -3.53     24.29 o 
   2  -7   7     1238.42     1218.48     49.08 o 
   3  -7   7        1.62       -3.61     36.29 o 
   4  -7   7     6827.09     6796.20    115.37 o 
   5  -7   7      604.45      729.54     54.54 o 
   6  -7   7       48.58       33.31     35.46 o 
   7  -7   7      102.75       63.57     31.27 o 
   8  -7   7     1124.53     1090.49     59.96 o 
   9  -7   7      444.29      514.07     49.83 o 
  10  -7   7      546.77      644.51     91.99 o 
  11  -7   7       56.34       84.12     69.80 o 
  12  -7   7       52.74       52.85     67.17 o 
 -14  -6   7       31.15      143.61     68.47 o 
 -13  -6   7        3.91      107.01     80.85 o 
 -12  -6   7     1369.67     1576.74    101.57 o 
 -11  -6   7      610.28      716.40     85.94 o 
 -10  -6   7     1231.00     1235.97     87.56 o 
  -9  -6   7      164.12      118.67     37.14 o 
  -8  -6   7       27.05      -38.86     33.81 o 
  -7  -6   7      885.08      921.15     69.39 o 
  -6  -6   7     8465.66     7960.94    109.87 o 
  -5  -6   7     1643.19     1454.98     43.61 o 
  -4  -6   7      617.74      641.94     34.66 o 
  -3  -6   7      154.19      154.62     22.08 o 
  -2  -6   7     1457.20     1367.25     34.57 o 
  -1  -6   7      259.54      289.91     23.13 o 
   0  -6   7     2247.42     2195.00     58.52 o 
   1  -6   7        0.62        2.01     22.92 o 
   2  -6   7        2.70      -31.14     24.40 o 
   3  -6   7      125.40       64.60     28.42 o 
   4  -6   7       31.56       41.95     47.31 o 
   5  -6   7      138.50      127.59     45.68 o 
   6  -6   7      648.08      641.54     47.64 o 
   7  -6   7      334.17      350.49     42.13 o 
   8  -6   7        0.21      -12.58     52.00 o 
   9  -6   7       14.12       67.32     50.15 o 
  10  -6   7      390.05      393.76     79.28 o 
  11  -6   7      187.58      146.85     72.62 o 
  12  -6   7       64.78       91.58     72.02 o 
  13  -6   7       42.37      177.52     81.90 o 
 -14  -5   7      399.56      413.27     76.00 o 
 -13  -5   7       11.54      154.01     60.64 o 
 -12  -5   7      491.47      588.54     75.43 o 
 -11  -5   7        3.58        1.26     46.18 o 
 -10  -5   7       33.12       40.10     45.14 o 
  -9  -5   7        0.77      -28.08     35.17 o 
  -8  -5   7      857.80      722.61     55.02 o 
  -7  -5   7      199.08      192.61     34.22 o 
  -6  -5   7     1335.80     1261.65     38.68 o 
  -5  -5   7       11.26        1.64     18.97 o 
  -4  -5   7       48.75       32.18     22.66 o 
  -3  -5   7      652.37      667.49     27.65 o 
  -2  -5   7     4411.87     4004.94     55.12 o 
  -1  -5   7     3209.92     3057.95     45.04 o 
   0  -5   7      941.08      930.48     57.09 o 
   1  -5   7        7.16       13.81     24.29 o 
   2  -5   7     1027.90     1058.21     41.92 o 
   3  -5   7     2144.39     1983.66     53.10 o 
   4  -5   7     6715.59     6384.57     96.00 o 
   5  -5   7     2803.50     2607.68     51.54 o 
   6  -5   7       67.91      103.92     29.64 o 
   7  -5   7      324.97      344.61     40.10 o 
   8  -5   7     1790.72     1791.43     77.78 o 
   9  -5   7     1980.52     1760.85    111.75 o 
  10  -5   7      743.55      688.08     96.83 o 
  11  -5   7      288.19      311.66     84.72 o 
  12  -5   7      329.02      331.43     86.54 o 
  13  -5   7      287.37      260.43     90.78 o 
 -14  -4   7        0.24       66.53     55.54 o 
 -13  -4   7       53.13       64.04     60.12 o 
 -12  -4   7     1929.35     1802.13     90.92 o 
 -11  -4   7      473.98      421.77     62.02 o 
 -10  -4   7      742.90      746.13     69.19 o 
  -9  -4   7      177.55      164.90     40.54 o 
  -8  -4   7      551.64      642.65     48.41 o 
  -7  -4   7      994.85     1064.42     54.28 o 
  -6  -4   7     5357.08     4883.33     65.78 o 
  -5  -4   7     1725.15     1365.83     60.26 o 
  -4  -4   7        2.12      -16.98     16.02 o 
  -3  -4   7       82.55       93.34     18.54 o 
  -2  -4   7     1146.28     1159.77     31.49 o 
  -1  -4   7     3701.04     3708.13     53.68 o 
   0  -4   7      996.42     1006.94     28.43 o 
   1  -4   7      313.78      309.57     27.81 o 
   2  -4   7       65.12       68.97     29.49 o 
   3  -4   7        0.71      -20.99     21.47 o 
   4  -4   7      937.70      905.73     44.67 o 
   5  -4   7     1703.67     1695.67     43.90 o 
   6  -4   7      883.08      839.40     66.44 o 
   7  -4   7      217.81      225.95     37.06 o 
   8  -4   7       12.61        2.95     42.06 o 
   9  -4   7        0.01       -9.03     46.59 o 
  10  -4   7        7.31      -43.89     45.45 o 
  11  -4   7      190.86      263.19     71.24 o 
  12  -4   7       49.69       99.45     76.86 o 
  13  -4   7      103.08       87.95     83.11 o 
 -15  -3   7       65.21      174.22    197.08 o 
 -14  -3   7       25.59      135.12     59.99 o 
 -13  -3   7      148.75      116.77     53.53 o 
 -12  -3   7      774.98      858.77     77.97 o 
 -11  -3   7      607.53      714.53     70.17 o 
 -10  -3   7      157.77      144.22     40.06 o 
  -9  -3   7        3.34       -3.65     31.28 o 
  -8  -3   7     1598.86     1472.44     55.72 o 
  -7  -3   7     9389.91     9164.47    143.71 o 
  -6  -3   7      915.32     1036.38     52.65 o 
  -5  -3   7     1215.18     1218.02     30.74 o 
  -4  -3   7      767.13      928.90     38.86 o 
  -3  -3   7    10160.83     9677.26    100.20 o 
  -2  -3   7     5274.78     5244.06     63.67 o 
  -1  -3   7    15516.90    15138.06    153.41 o 
   0  -3   7       17.03      -10.19     18.22 o 
   1  -3   7     3777.92     4001.64     48.09 o 
   2  -3   7       24.55       27.51     24.24 o 
   3  -3   7     8006.88     7725.51     97.37 o 
   4  -3   7      217.42      259.52     24.02 o 
   5  -3   7     2967.63     2661.16     52.88 o 
   6  -3   7       38.58       41.15     28.61 o 
   7  -3   7     2058.30     1998.44     68.26 o 
   8  -3   7        6.57       -3.35     31.21 o 
   9  -3   7     5514.76     5651.02    136.14 o 
  10  -3   7        9.42       12.61     55.18 o 
  11  -3   7        7.52       33.48     54.61 o 
  12  -3   7        8.10       19.94     57.14 o 
  13  -3   7      942.31     1140.50    202.51 o 
 -15  -2   7       23.83      120.44     73.20 o 
 -14  -2   7       10.21      105.23     56.24 o 
 -13  -2   7      347.57      443.36     66.88 o 
 -12  -2   7       99.24       43.37     49.08 o 
 -11  -2   7       42.53       34.12     41.85 o 
 -10  -2   7       18.81       24.34     33.43 o 
  -9  -2   7      122.80      137.47     36.64 o 
  -8  -2   7      215.05      162.30     39.15 o 
  -7  -2   7       28.72       65.36     30.21 o 
  -6  -2   7       73.52       66.01     21.72 o 
  -5  -2   7     3444.70     3529.02     67.84 o 
  -4  -2   7        3.78       25.72     16.28 o 
  -3  -2   7     9144.57    10441.01    115.03 o 
  -2  -2   7       45.25       54.33     16.33 o 
  -1  -2   7    14291.69    14946.51    141.31 o 
   0  -2   7      798.50      788.97     28.26 o 
   1  -2   7    20121.20    21781.69    183.46 o 
   2  -2   7        3.76       -2.44     13.24 o 
   3  -2   7      704.31      754.24     34.21 o 
   4  -2   7      330.78      446.59     26.80 o 
   5  -2   7     7253.72     7908.47    116.60 o 
   6  -2   7       18.85       11.91     28.49 o 
   7  -2   7     1926.70     1848.49     63.39 o 
   8  -2   7        0.86      -55.44     38.32 o 
   9  -2   7       17.91       18.86     49.39 o 
  10  -2   7      114.90      113.54     53.42 o 
  11  -2   7      475.39      526.81     72.35 o 
  12  -2   7       32.37       57.58     57.64 o 
  13  -2   7      135.04      219.68     80.76 o 
 -15  -1   7       60.75       39.55     68.33 o 
 -14  -1   7        0.03       58.53     56.23 o 
 -13  -1   7      647.44      678.29     74.64 o 
 -12  -1   7       79.24       56.27     45.92 o 
 -11  -1   7       11.53        2.17     40.09 o 
 -10  -1   7        0.95       -7.84     32.96 o 
  -9  -1   7      130.57      121.07     35.02 o 
  -8  -1   7      779.07      873.80     50.28 o 
  -7  -1   7     4756.09     4377.07     88.99 o 
  -6  -1   7      118.08       61.67     28.16 o 
  -5  -1   7      433.96      590.12     41.99 o 
  -4  -1   7     2323.73     2233.62     45.97 o 
  -3  -1   7     2151.87     1894.64     36.89 o 
  -2  -1   7      578.30      726.52     39.52 o 
  -1  -1   7    12493.51    12166.04    119.12 o 
   0  -1   7       11.27       21.36     15.40 o 
   1  -1   7      811.60      722.03     27.02 o 
   2  -1   7     2392.33     2301.66     35.79 o 
   3  -1   7    10134.34     9651.31     93.29 o 
   4  -1   7     4686.57     4621.94     80.79 o 
   5  -1   7     2337.02     2285.90     57.30 o 
   6  -1   7      184.34      187.27     34.74 o 
   7  -1   7     2538.08     2576.19     63.13 o 
   8  -1   7     2058.78     2144.08     68.34 o 
   9  -1   7     2647.40     2665.53     76.88 o 
  10  -1   7      286.91      432.13     68.27 o 
  11  -1   7       74.87       50.98     66.63 o 
  12  -1   7      331.15      356.95     83.75 o 
  13  -1   7      432.48      509.04     94.86 o 
 -15   0   7       21.92       34.23     53.69 o 
 -14   0   7       52.90       17.37     50.12 o 
 -13   0   7      237.03      274.18     62.89 o 
 -12   0   7      128.50      109.64     49.91 o 
 -11   0   7      350.52      376.17     68.81 o 
 -10   0   7      131.39      133.30     36.74 o 
  -9   0   7        0.68       14.70     29.76 o 
  -8   0   7      217.34      206.15     34.30 o 
  -7   0   7      571.92      657.80     45.95 o 
  -6   0   7       11.11      -37.33     18.66 o 
  -5   0   7      781.07      846.72     39.63 o 
  -4   0   7      507.35      763.71     43.63 o 
  -3   0   7      365.37      374.75     24.93 o 
  -2   0   7     1382.94     1417.19     32.11 o 
  -1   0   7     1345.45     1591.37     37.73 o 
   0   0   7      410.37      658.40     26.34 o 
   1   0   7      320.16      429.88     21.14 o 
   2   0   7     1348.96     1346.61     28.76 o 
   3   0   7     2627.54     2715.69     50.41 o 
   4   0   7     1859.18     1796.08     31.42 o 
   5   0   7      134.15       82.46     31.57 o 
   6   0   7      285.26      290.34     35.89 o 
   7   0   7      403.22      517.42     66.59 o 
   8   0   7     3882.60     3947.97    107.30 o 
   9   0   7      440.71      555.77     57.31 o 
  10   0   7        7.25       42.85     47.19 o 
  11   0   7       93.60      231.76     74.60 o 
  12   0   7     1056.72     1156.98    166.62 o 
  13   0   7       80.29      140.49    114.18 o 
 -15   1   7        0.89      109.33     55.63 o 
 -14   1   7      541.31      559.02     80.08 o 
 -13   1   7     1121.33     1333.39     79.58 o 
 -12   1   7      706.78      898.96     70.48 o 
 -11   1   7      150.45      120.19     37.79 o 
 -10   1   7       82.74       23.05     32.28 o 
  -9   1   7      316.66      340.29     39.28 o 
  -8   1   7     3385.86     3245.41     81.20 o 
  -7   1   7     2067.18     1796.57     46.71 o 
  -6   1   7     1172.42     1102.85     37.53 o 
  -5   1   7      600.34      627.03     33.05 o 
  -4   1   7     2712.35     2324.91     51.52 o 
  -3   1   7      920.15      884.29     67.62 o 
  -2   1   7     7580.08     7365.70    100.81 o 
  -1   1   7      246.17      308.33     23.61 o 
   0   1   7       14.29       24.16     18.04 o 
   1   1   7     1099.61     1072.46     28.16 o 
   2   1   7      547.24      561.80     24.76 o 
   3   1   7      418.19      423.78     24.26 o 
   4   1   7      576.57      598.97     29.07 o 
   5   1   7       15.77       -4.92     20.49 o 
   6   1   7       72.93       11.04     30.31 o 
   7   1   7        1.30       -9.85     38.35 o 
   8   1   7       25.22       19.73     40.39 o 
   9   1   7        0.18      -44.38     51.59 o 
  10   1   7      117.68      110.45     53.58 o 
  11   1   7        0.61      -20.08     64.39 o 
  12   1   7       31.04       59.18    121.94 o 
  13   1   7        2.51       -8.98     75.55 o 
 -15   2   7       24.92      -26.44     50.34 o 
 -14   2   7       89.86      112.52     53.29 o 
 -13   2   7       50.07       62.81     46.19 o 
 -12   2   7      367.44      412.13     55.31 o 
 -11   2   7       30.93       39.34     35.01 o 
 -10   2   7      123.21       98.13     34.58 o 
  -9   2   7      392.41      411.24     43.87 o 
  -8   2   7     1092.71     1210.19     79.76 o 
  -7   2   7        3.63       -7.27     18.74 o 
  -6   2   7      201.79      189.92     23.40 o 
  -5   2   7       15.47      -13.96     27.81 o 
  -4   2   7     1752.09     1752.80     43.76 o 
  -3   2   7      376.23      388.00     27.96 o 
  -2   2   7      559.12      757.36     43.24 o 
  -1   2   7        0.06        5.67     18.72 o 
   0   2   7      432.62      472.92     57.30 o 
   1   2   7        0.56        2.47     16.07 o 
   2   2   7       87.64       69.34     18.47 o 
   3   2   7      207.80      177.37     24.50 o 
   4   2   7      248.75      220.68     19.68 o 
   5   2   7       92.85       82.82     20.27 o 
   6   2   7       50.16       71.10     33.17 o 
   7   2   7       74.46       95.30     42.63 o 
   8   2   7     1246.11     1415.51     99.90 o 
   9   2   7       49.80       78.67     61.71 o 
  10   2   7      388.43      385.96     88.04 o 
  11   2   7       43.47      182.78     78.60 o 
  12   2   7      146.02      200.56     99.95 o 
  13   2   7       29.42       24.73     82.56 o 
 -15   3   7      276.00      291.69    146.22 o 
 -14   3   7     2346.19     2308.71     93.83 o 
 -13   3   7        4.90       50.64     45.87 o 
 -12   3   7     2181.50     2137.48     82.55 o 
 -11   3   7      230.67      252.18     39.64 o 
 -10   3   7      556.51      522.89     46.57 o 
  -9   3   7      570.18      576.90     54.58 o 
  -8   3   7     6197.45     5602.80    110.38 o 
  -7   3   7      334.02      376.87     29.12 o 
  -6   3   7      480.44      421.48     28.97 o 
  -5   3   7      389.70      521.30     48.14 o 
  -4   3   7     2614.84     2359.65     62.98 o 
  -3   3   7      780.69      907.49     54.43 o 
  -2   3   7     7783.23     7139.66    104.76 o 
  -1   3   7       13.95       19.38     18.61 o 
   0   3   7      106.44      132.93     28.18 o 
   1   3   7       73.45       79.07     21.34 o 
   2   3   7      105.35       75.67     21.87 o 
   3   3   7       78.76       81.48     20.94 o 
   4   3   7      140.96      153.68     21.07 o 
   5   3   7       30.44       17.87     23.43 o 
   6   3   7        0.73       21.06     34.42 o 
   7   3   7       18.29      -16.80     36.25 o 
   8   3   7      366.96      274.18    118.71 o 
   9   3   7       25.71       41.53     59.20 o 
  10   3   7       43.82        6.98    129.51 o 
  11   3   7       49.55       -9.15     87.85 o 
  12   3   7      370.00      441.05     98.72 o 
 -15   4   7       24.20      -34.42     51.30 o 
 -14   4   7       65.73      102.12     51.97 o 
 -13   4   7        0.37      -10.43     44.32 o 
 -12   4   7      617.43      679.33     53.22 o 
 -11   4   7      436.63      558.17     48.02 o 
 -10   4   7      291.30      286.95     39.81 o 
  -9   4   7      462.50      433.49     41.71 o 
  -8   4   7      138.53      171.36     33.46 o 
  -7   4   7        0.22        7.82     18.41 o 
  -6   4   7      760.71      781.57     50.52 o 
  -5   4   7      322.26      339.43     27.24 o 
  -4   4   7     1409.59     1185.02     55.32 o 
  -3   4   7      395.07      418.08     36.10 o 
  -2   4   7     1554.05     1457.20     42.66 o 
  -1   4   7      320.46      413.35     37.12 o 
   0   4   7      956.87      966.05     50.15 o 
   1   4   7      424.86      401.12     33.02 o 
   2   4   7     4532.32     4402.74     85.61 o 
   3   4   7     2544.11     2368.05     53.74 o 
   4   4   7      585.67      620.99     35.99 o 
   5   4   7       11.40       60.95     29.86 o 
   6   4   7     1223.71     1230.77     56.15 o 
   7   4   7     1334.39     1401.21     84.10 o 
   8   4   7     1423.72     1585.09    192.95 o 
   9   4   7      133.58       36.86     56.58 o 
  10   4   7        1.58       14.76     67.80 o 
  11   4   7      156.52      124.69     81.66 o 
  12   4   7      461.82      442.16    127.19 o 
 -15   5   7      746.91      835.06     97.34 o 
 -14   5   7      673.52      710.93    110.89 o 
 -13   5   7      262.42      310.01     53.91 o 
 -12   5   7      597.85      611.27     52.78 o 
 -11   5   7      371.55      372.91     64.46 o 
 -10   5   7      212.32      150.75     37.49 o 
  -9   5   7     1170.02     1126.19     72.02 o 
  -8   5   7     2437.20     2423.14     70.02 o 
  -7   5   7      905.45      939.46     53.05 o 
  -6   5   7       82.76       86.99     23.79 o 
  -5   5   7       75.93       68.37     20.26 o 
  -4   5   7      481.74      565.47     32.86 o 
  -3   5   7     2034.21     2030.62     61.32 o 
  -2   5   7     1454.10     1490.92     54.39 o 
  -1   5   7     1463.28     1515.03     54.79 o 
   0   5   7       51.60       95.97     29.85 o 
   1   5   7      716.81      897.79     36.69 o 
   2   5   7      657.20      837.19     36.65 o 
   3   5   7     1159.57     1182.73     63.80 o 
   4   5   7      401.50      467.29     32.01 o 
   5   5   7        1.88       -6.85     31.19 o 
   6   5   7      452.35      471.82     91.57 o 
   7   5   7       36.48       56.76     43.94 o 
   8   5   7       70.66      208.62     77.19 o 
   9   5   7       60.93      121.11     79.78 o 
  10   5   7       83.32       86.84     91.28 o 
  11   5   7        2.25        7.66     68.64 o 
 -15   6   7       44.74       29.15     49.94 o 
 -14   6   7      128.13      149.43     60.74 o 
 -13   6   7      195.54      169.17     50.12 o 
 -12   6   7      176.19      207.38     58.72 o 
 -11   6   7        5.44        5.68     33.24 o 
 -10   6   7       56.74       52.00     33.82 o 
  -9   6   7     1519.43     1437.55     90.67 o 
  -8   6   7       38.43       31.75     28.23 o 
  -7   6   7       68.69       69.58     27.74 o 
  -6   6   7       30.76      -23.50     23.32 o 
  -5   6   7     3894.96     3457.74     82.58 o 
  -4   6   7      416.78      416.06     38.43 o 
  -3   6   7     4882.89     4424.74     96.42 o 
  -2   6   7      136.80      111.92     38.52 o 
  -1   6   7     1610.53     1589.26     59.09 o 
   0   6   7     1076.61     1229.98     51.91 o 
   1   6   7     4742.61     4505.45     80.65 o 
   2   6   7      387.62      273.60     43.26 o 
   3   6   7      232.52      138.85     28.03 o 
   4   6   7       19.44       20.00     36.10 o 
   5   6   7     1343.22     1319.03     64.98 o 
   6   6   7       17.95      -25.71    113.27 o 
   7   6   7      943.71     1334.58    110.74 o 
   8   6   7        0.77     -242.47    143.02 o 
   9   6   7        3.16       28.04    180.54 o 
  10   6   7       19.63     -135.56    178.93 o 
  11   6   7      326.49      216.65    229.36 o 
 -14   7   7       31.68       30.37     45.89 o 
 -13   7   7      195.32      264.10     51.10 o 
 -12   7   7       94.34       67.45     45.81 o 
 -11   7   7       88.54       42.69     36.49 o 
 -10   7   7      380.08      370.21     42.95 o 
  -9   7   7      363.14      343.22     40.14 o 
  -8   7   7      281.37      225.62     35.75 o 
  -7   7   7      398.15      477.01     41.28 o 
  -6   7   7      449.32      440.34     54.48 o 
  -5   7   7      404.80      475.41     41.67 o 
  -4   7   7       25.39       44.73     27.32 o 
  -3   7   7      170.26      117.19     31.40 o 
  -2   7   7       26.12       -2.32     27.37 o 
  -1   7   7        4.06        6.94     26.43 o 
   0   7   7       39.61       34.28     26.01 o 
   1   7   7       51.67       23.67     26.45 o 
   2   7   7       20.87      -24.84     22.00 o 
   3   7   7      316.85      345.24     41.41 o 
   4   7   7       46.51       58.98     32.42 o 
   5   7   7       65.00       95.02     44.90 o 
   6   7   7       12.13      -83.32     69.61 o 
   7   7   7       92.38      129.71    168.44 o 
   8   7   7        0.20      -97.23    172.07 o 
   9   7   7      174.19      115.59    187.60 o 
  10   7   7       12.23     -132.13    183.17 o 
 -14   8   7        0.45      -30.67     79.81 o 
 -13   8   7       20.60       35.04     58.77 o 
 -12   8   7        0.00      -48.69     57.47 o 
 -11   8   7       28.67       41.82     34.74 o 
 -10   8   7       44.69       85.88     37.37 o 
  -9   8   7     1567.72     1593.69     61.70 o 
  -8   8   7      490.17      427.81     42.07 o 
  -7   8   7       48.05       44.57     30.22 o 
  -6   8   7        0.63        2.76     27.29 o 
  -5   8   7     2343.71     2220.64     70.58 o 
  -4   8   7      930.46      966.72     55.97 o 
  -3   8   7     1420.06     1411.98     58.15 o 
  -2   8   7      113.26       99.48     32.75 o 
  -1   8   7      445.31      546.20     46.23 o 
   0   8   7      156.41      193.79     32.90 o 
   1   8   7     1892.73     1830.88     57.01 o 
   2   8   7      294.50      296.92     37.28 o 
   3   8   7      391.35      397.66     45.46 o 
   4   8   7       72.97      111.66     37.13 o 
   5   8   7      542.07      711.01     74.20 o 
   6   8   7      102.52        5.24    162.19 o 
   7   8   7      588.11      419.38    198.50 o 
   8   8   7      152.87      -22.59    178.93 o 
   9   8   7       12.60      -74.44    172.07 o 
  10   8   7      117.41       98.04    208.18 o 
 -13   9   7      431.61      579.17     81.31 o 
 -12   9   7        1.81       62.37     63.80 o 
 -11   9   7      584.96      703.85     91.38 o 
 -10   9   7      521.06      413.58     69.60 o 
  -9   9   7      336.42      338.72     41.40 o 
  -8   9   7       18.39       10.93     30.43 o 
  -7   9   7      194.38      254.51     39.64 o 
  -6   9   7       60.37       57.62     32.47 o 
  -5   9   7       12.82       10.47     27.99 o 
  -4   9   7       14.18      -21.82     26.87 o 
  -3   9   7       76.12       69.97     32.79 o 
  -2   9   7        1.33        1.39     29.82 o 
  -1   9   7      244.36      302.60     41.92 o 
   0   9   7       45.25       43.16     29.64 o 
   1   9   7      258.45      292.40     38.00 o 
   2   9   7       44.58       76.00     32.50 o 
   3   9   7       58.77       23.38     32.91 o 
   4   9   7        4.92       41.39     44.93 o 
   5   9   7      391.99      416.54     73.17 o 
   6   9   7      268.17      372.58    195.07 o 
   7   9   7      194.35      -33.08    175.50 o 
   8   9   7       54.10     -240.05    168.24 o 
   9   9   7      218.82      -40.34    215.04 o 
 -12  10   7      143.27      139.38     71.08 o 
 -11  10   7      734.62      744.15     95.26 o 
 -10  10   7      152.01      162.33     41.78 o 
  -9  10   7     1177.91     1024.20     85.66 o 
  -8  10   7      106.30      173.98     36.15 o 
  -7  10   7      183.45      143.70     36.30 o 
  -6  10   7       27.49       46.87     32.40 o 
  -5  10   7     1002.42     1040.32     88.56 o 
  -4  10   7     1191.17     1330.95     63.79 o 
  -3  10   7      538.63      680.13     52.36 o 
  -2  10   7      200.74      171.52     40.52 o 
  -1  10   7       42.01        5.37     28.35 o 
   0  10   7     1114.73     1289.36     59.30 o 
   1  10   7      438.36      492.95     46.82 o 
   2  10   7     1650.84     1671.12     63.01 o 
   3  10   7       79.46       68.60     62.57 o 
   4  10   7      122.59       76.28     45.71 o 
   5  10   7       61.58      -18.30     94.45 o 
   6  10   7      610.47      163.19    198.90 o 
   7  10   7       33.00      -96.63    178.73 o 
   8  10   7      266.72     -212.21    182.16 o 
 -12  11   7       19.74      171.58     65.83 o 
 -11  11   7        0.91       53.76     58.21 o 
 -10  11   7       57.27       59.96     54.02 o 
  -9  11   7      183.83      185.71     40.65 o 
  -8  11   7        2.81       45.92     34.40 o 
  -7  11   7      237.67      209.20     39.83 o 
  -6  11   7     1467.11     1393.39     66.54 o 
  -5  11   7       29.45      -10.62     31.85 o 
  -4  11   7     1074.66      998.17     61.30 o 
  -3  11   7      149.84      135.04     39.84 o 
  -2  11   7      987.46     1090.49     64.45 o 
  -1  11   7      285.82      345.38     40.76 o 
   0  11   7     2228.75     2064.02     67.54 o 
   1  11   7       64.79       59.39     35.93 o 
   2  11   7      222.94      256.37     63.79 o 
   3  11   7        7.22        2.84     39.06 o 
   4  11   7      672.92      639.72     69.69 o 
   5  11   7        0.57      -51.24    168.04 o 
   6  11   7      917.60      865.60    258.81 o 
   7  11   7       29.37      -58.90    204.14 o 
 -11  12   7       39.08       75.88     64.53 o 
 -10  12   7     3520.18     3116.15     93.55 o 
  -9  12   7       51.91      111.18     38.93 o 
  -8  12   7     1193.07     1135.58     63.58 o 
  -7  12   7        9.13        0.67     34.21 o 
  -6  12   7      883.76      785.31     59.49 o 
  -5  12   7       41.33       15.24     36.58 o 
  -4  12   7     3569.65     2931.90     88.13 o 
  -3  12   7       11.31       46.65     35.64 o 
  -2  12   7      215.85      208.00     45.92 o 
  -1  12   7       72.77       46.01     40.11 o 
   0  12   7     1402.41     1392.65     75.03 o 
   1  12   7      175.39      172.68     52.44 o 
   2  12   7     1729.09     1671.34     87.89 o 
   3  12   7       16.17        2.95     53.81 o 
   4  12   7        1.09      -16.23     77.00 o 
   5  12   7        2.39      -95.21    180.95 o 
   6  12   7      307.44      282.21    228.55 o 
  -9  13   7       21.18       26.61     40.84 o 
  -8  13   7      613.87      654.65     59.07 o 
  -7  13   7        8.97        8.81     37.74 o 
  -6  13   7     2133.54     1898.36     78.20 o 
  -5  13   7       74.82       19.65     58.01 o 
  -4  13   7      799.12      851.31     64.81 o 
  -3  13   7       29.36       37.82     40.62 o 
  -2  13   7      857.26      886.27     67.24 o 
  -1  13   7      438.01      491.25     59.19 o 
   0  13   7     2431.92     2050.40     94.45 o 
   1  13   7      402.39      405.95     66.62 o 
   2  13   7      138.72      211.65     60.23 o 
   3  13   7      361.02      358.14     64.68 o 
   4  13   7      762.83      709.20    143.55 o 
  -8  14   7      316.29      242.51     50.06 o 
  -7  14   7        8.49       -3.22     40.49 o 
  -6  14   7       24.92       40.97     41.34 o 
  -5  14   7      403.09      274.20     50.80 o 
  -4  14   7     1066.83     1213.80     90.54 o 
  -3  14   7      714.38      660.23     63.59 o 
  -2  14   7      451.56      416.92     57.74 o 
  -1  14   7        8.74       26.96     50.36 o 
   0  14   7      391.20      321.68     64.65 o 
   1  14   7      631.79      509.07     93.67 o 
   2  14   7      653.78      661.31     92.29 o 
  -4  15   7      191.59      189.69     52.38 o 
  -3  15   7       34.69       40.96     48.13 o 
  -2  15   7        8.91       16.61     62.75 o 
  -4 -15   8      726.77      709.85     81.21 o 
  -3 -15   8       23.95       78.14     58.91 o 
  -2 -15   8       10.93        3.83     52.69 o 
  -1 -15   8        1.76        6.83     51.19 o 
   0 -15   8      880.98      956.48     84.20 o 
   1 -15   8      100.76       57.82     52.92 o 
   2 -15   8      592.60      508.75    146.83 o 
   3 -15   8       19.60       58.15     49.98 o 
   4 -15   8      119.11       86.91     52.19 o 
   5 -15   8       64.00       87.02     66.69 o 
  -6 -14   8       36.64       94.48    129.91 o 
  -5 -14   8        9.69       54.18     79.11 o 
  -4 -14   8        0.56       58.22     62.98 o 
  -3 -14   8       19.87       41.52     63.23 o 
  -2 -14   8      111.88       48.46     54.04 o 
  -1 -14   8      259.43      318.43     63.63 o 
   0 -14   8      336.92      322.97     85.16 o 
   1 -14   8      116.13      134.09     63.03 o 
   2 -14   8        8.54       40.49     62.97 o 
   3 -14   8       47.85       54.41     81.67 o 
   4 -14   8      139.12      179.49     57.97 o 
   5 -14   8      231.11      194.72     54.49 o 
   6 -14   8       75.07       93.52     54.47 o 
   7 -14   8        7.09       19.54     51.35 o 
  -8 -13   8       91.59      178.93    112.36 o 
  -7 -13   8      164.30      256.06    103.28 o 
  -6 -13   8      764.93      880.91    111.46 o 
  -5 -13   8      924.50     1041.98    117.03 o 
  -4 -13   8      282.61      332.52     89.83 o 
  -3 -13   8      272.35      358.63     81.87 o 
  -2 -13   8       24.76       42.80     45.98 o 
  -1 -13   8      245.22      313.95     58.34 o 
   0 -13   8      297.50      375.67     53.01 o 
   1 -13   8     1683.98     1722.98     91.23 o 
   2 -13   8      122.56      156.70     51.72 o 
   3 -13   8      458.27      408.81     59.99 o 
   4 -13   8       26.46       72.54     46.14 o 
   5 -13   8      304.33      231.96     54.75 o 
   6 -13   8       40.61       32.04     50.90 o 
   7 -13   8      210.55      243.22     61.29 o 
   8 -13   8       74.34       20.19     52.16 o 
  -9 -12   8        3.25      387.51    123.66 o 
  -8 -12   8       13.18      121.41     76.35 o 
  -7 -12   8      870.61     1029.31    114.42 o 
  -6 -12   8      231.46      319.21     86.51 o 
  -5 -12   8      567.93      540.29     66.97 o 
  -4 -12   8        2.51       13.22     44.77 o 
  -3 -12   8      373.02      280.78     57.58 o 
  -2 -12   8       29.17       56.34     45.24 o 
  -1 -12   8     1798.44     1619.71     72.45 o 
   0 -12   8       57.44        2.55     38.25 o 
   1 -12   8      383.76      404.14     48.70 o 
   2 -12   8        0.10        8.20     52.47 o 
   3 -12   8      418.36      464.55     57.77 o 
   4 -12   8        5.40       93.51     45.05 o 
   5 -12   8     2242.41     2347.30    167.37 o 
   6 -12   8        0.02       42.91     49.91 o 
   7 -12   8       75.74      -30.38     49.92 o 
   8 -12   8        6.73      -50.02     46.82 o 
   9 -12   8      823.27      770.57    132.73 o 
 -10 -11   8      154.21      245.90    112.36 o 
  -9 -11   8       13.08      205.15    113.77 o 
  -8 -11   8        0.84       96.40     77.62 o 
  -7 -11   8        2.02      -31.61     75.65 o 
  -6 -11   8      160.29      144.57     75.15 o 
  -5 -11   8      450.83      569.36     64.60 o 
  -4 -11   8       12.34       14.35     44.35 o 
  -3 -11   8      174.63      124.32     48.05 o 
  -2 -11   8       22.05       28.99     38.23 o 
  -1 -11   8      184.20      171.83     42.63 o 
   0 -11   8        3.71      -41.94     34.42 o 
   1 -11   8      714.39      851.65     57.85 o 
   2 -11   8        4.57       34.70     34.74 o 
   3 -11   8       92.11      114.25     46.26 o 
   4 -11   8      117.51       92.79     46.12 o 
   5 -11   8      465.78      594.53    101.90 o 
   6 -11   8      113.79      116.15     50.24 o 
   7 -11   8       35.07       72.76     73.02 o 
   8 -11   8        6.16       36.72     52.07 o 
   9 -11   8        0.92       32.87     53.00 o 
  10 -11   8       19.51      -74.44     56.48 o 
 -11 -10   8      354.93      459.76    104.23 o 
 -10 -10   8       77.82      287.90     74.80 o 
  -9 -10   8       81.37      145.38     85.72 o 
  -8 -10   8       10.36       78.21     73.93 o 
  -7 -10   8      170.14       77.89     72.67 o 
  -6 -10   8      193.77      185.32     75.93 o 
  -5 -10   8       27.73       66.60     44.33 o 
  -4 -10   8      348.53      270.02     50.73 o 
  -3 -10   8      573.55      656.41     53.46 o 
  -2 -10   8       45.09       25.74     34.99 o 
  -1 -10   8      234.56      193.28     44.02 o 
   0 -10   8      373.12      418.54     46.91 o 
   1 -10   8     2857.85     2604.93     88.25 o 
   2 -10   8      212.50      160.08     38.36 o 
   3 -10   8      236.55      250.98     49.46 o 
   4 -10   8      215.40      260.87     48.68 o 
   5 -10   8     5200.07     5329.38    131.13 o 
   6 -10   8      302.85      345.01     57.83 o 
   7 -10   8        4.10        3.50     73.53 o 
   8 -10   8       68.71       -0.34    109.74 o 
   9 -10   8     1488.98     1447.44     94.43 o 
  10 -10   8      463.56      415.95     85.53 o 
 -12  -9   8      841.39     1059.23    131.51 o 
 -11  -9   8      959.09     1340.25    137.50 o 
 -10  -9   8       44.21      142.66     77.53 o 
  -9  -9   8      551.06      366.09    100.16 o 
  -8  -9   8     1021.17     1067.24    112.81 o 
  -7  -9   8     2229.70     2230.92     82.41 o 
  -6  -9   8      634.20      677.15     60.98 o 
  -5  -9   8      138.42      125.96     39.04 o 
  -4  -9   8      323.16      314.04     43.82 o 
  -3  -9   8     3065.01     2938.43     91.02 o 
  -2  -9   8      923.99      955.02     56.19 o 
  -1  -9   8      454.62      504.82     61.41 o 
   0  -9   8       13.68      -22.72     29.07 o 
   1  -9   8     1759.52     1659.75     62.57 o 
   2  -9   8     1980.92     1817.77     63.19 o 
   3  -9   8       47.89       35.63     32.95 o 
   4  -9   8       44.22       -0.12     39.63 o 
   5  -9   8      308.38      343.93     49.13 o 
   6  -9   8      162.94      167.33     51.64 o 
   7  -9   8      340.27      248.14     57.14 o 
   8  -9   8      106.18       20.29     48.20 o 
   9  -9   8      495.17      431.83     95.92 o 
  10  -9   8      241.53      160.98     68.79 o 
  11  -9   8      301.68      330.02     86.14 o 
 -12  -8   8       35.93      157.45     82.26 o 
 -11  -8   8       70.64      136.13    123.56 o 
 -10  -8   8      168.68      308.81    103.79 o 
  -9  -8   8       40.14      100.39     53.99 o 
  -8  -8   8      187.01      144.50     43.00 o 
  -7  -8   8      597.79      590.68     63.79 o 
  -6  -8   8      203.42      151.82     46.35 o 
  -5  -8   8      238.24      237.40     37.17 o 
  -4  -8   8      247.12      301.78     37.62 o 
  -3  -8   8      358.88      345.68     42.51 o 
  -2  -8   8      353.99      413.95     42.46 o 
  -1  -8   8      488.82      575.48     58.51 o 
   0  -8   8      633.11      713.59     62.05 o 
   1  -8   8       63.01       55.07     31.95 o 
   2  -8   8      278.25      211.49     55.32 o 
   3  -8   8       23.21       -4.63     31.27 o 
   4  -8   8      902.17      892.88     51.27 o 
   5  -8   8     1182.29     1355.34     77.35 o 
   6  -8   8        2.16       64.72     45.69 o 
   7  -8   8      863.65      808.76     75.33 o 
   8  -8   8       53.17       14.39     38.45 o 
   9  -8   8      359.74      282.30     60.50 o 
  10  -8   8      727.70      807.10    104.09 o 
  11  -8   8      396.76      294.11     85.53 o 
 -13  -7   8      249.22      372.17     72.85 o 
 -12  -7   8      231.03      303.75     67.57 o 
 -11  -7   8      974.73     1018.37    164.10 o 
 -10  -7   8      197.71      223.07     57.96 o 
  -9  -7   8      409.60      354.57     51.15 o 
  -8  -7   8       73.25       87.95     30.16 o 
  -7  -7   8      830.68      815.43     45.37 o 
  -6  -7   8       47.14       -0.38     43.78 o 
  -5  -7   8      231.03      265.68     40.07 o 
  -4  -7   8      116.70       98.96     25.37 o 
  -3  -7   8       35.11       34.40     22.84 o 
  -2  -7   8     1649.46     1647.09     47.73 o 
  -1  -7   8       57.17       42.67     24.18 o 
   0  -7   8      190.82      218.24     40.30 o 
   1  -7   8       17.86       -8.90     38.15 o 
   2  -7   8      823.12      890.31     48.66 o 
   3  -7   8       68.53       40.42     37.68 o 
   4  -7   8      379.97      377.51     39.79 o 
   5  -7   8      623.35      647.64     54.77 o 
   6  -7   8      644.25      671.76    116.29 o 
   7  -7   8        0.26       48.11     41.36 o 
   8  -7   8      300.61      370.15     48.43 o 
   9  -7   8      526.49      674.76     75.00 o 
  10  -7   8      110.72      -45.39     61.73 o 
  11  -7   8       49.85      185.99     79.48 o 
  12  -7   8        6.33       97.84     80.29 o 
 -13  -6   8      227.02      412.52    109.83 o 
 -12  -6   8     2748.89     2791.47    140.20 o 
 -11  -6   8        4.04       91.57     58.96 o 
 -10  -6   8      396.69      462.73     83.78 o 
  -9  -6   8      549.72      562.09    101.06 o 
  -8  -6   8     4474.73     3988.53    101.40 o 
  -7  -6   8      453.00      448.81     36.39 o 
  -6  -6   8     5773.01     5640.29     94.39 o 
  -5  -6   8       26.66       31.34     23.65 o 
  -4  -6   8      410.78      429.85     31.27 o 
  -3  -6   8      153.90      154.13     21.56 o 
  -2  -6   8     7686.72     7422.90     91.27 o 
  -1  -6   8      537.44      526.67     28.91 o 
   0  -6   8     2907.07     2841.09     69.58 o 
   1  -6   8       47.77       53.66     29.24 o 
   2  -6   8       19.13       23.86     47.34 o 
   3  -6   8      476.08      481.24     40.22 o 
   4  -6   8     4015.86     3788.92     80.36 o 
   5  -6   8     1252.88     1145.37     49.11 o 
   6  -6   8      895.74      885.86     74.96 o 
   7  -6   8      110.63       75.86     35.91 o 
   8  -6   8      217.70      156.10     40.87 o 
   9  -6   8      642.25      662.06     97.63 o 
  10  -6   8     1469.43     1407.63    127.09 o 
  11  -6   8       76.63       90.78     79.28 o 
  12  -6   8        0.28      -25.62     72.42 o 
 -14  -5   8        0.57      184.55     64.19 o 
 -13  -5   8      159.16      229.82     66.26 o 
 -12  -5   8      616.82      735.12     80.29 o 
 -11  -5   8      176.30      203.68     62.58 o 
 -10  -5   8      568.13      524.11     63.15 o 
  -9  -5   8       70.28      108.22     40.87 o 
  -8  -5   8      194.94      253.96     43.69 o 
  -7  -5   8      743.82      714.46     60.38 o 
  -6  -5   8      592.16      629.77     49.36 o 
  -5  -5   8       30.49       -7.89     18.75 o 
  -4  -5   8      703.26      720.69     32.33 o 
  -3  -5   8       19.79       17.93     19.21 o 
  -2  -5   8     2366.59     2411.82     42.83 o 
  -1  -5   8      470.17      553.45     32.51 o 
   0  -5   8      189.16      186.63     19.11 o 
   1  -5   8      604.21      608.86     40.16 o 
   2  -5   8     2797.83     2819.27     67.63 o 
   3  -5   8     2588.62     2454.24     62.72 o 
   4  -5   8     2085.44     1968.42     51.93 o 
   5  -5   8       21.13       31.53     27.99 o 
   6  -5   8        5.83      -11.27     25.35 o 
   7  -5   8      359.93      357.46     45.02 o 
   8  -5   8      857.27      970.97     81.62 o 
   9  -5   8     1086.90     1211.51     88.78 o 
  10  -5   8      235.90      235.41     77.46 o 
  11  -5   8       30.59       90.37     76.66 o 
  12  -5   8      103.20       53.46     75.85 o 
 -14  -4   8      529.75      583.43     80.13 o 
 -13  -4   8      370.71      542.04     85.58 o 
 -12  -4   8     1576.32     1576.74     88.54 o 
 -11  -4   8      602.88      490.60     65.22 o 
 -10  -4   8      314.27      347.44     48.57 o 
  -9  -4   8        1.21      -45.27     31.53 o 
  -8  -4   8     2180.06     2007.55     66.85 o 
  -7  -4   8     2341.71     2021.76     64.12 o 
  -6  -4   8      860.53      737.00     61.17 o 
  -5  -4   8      442.76      463.61     35.23 o 
  -4  -4   8        3.49       -5.56     17.34 o 
  -3  -4   8      594.96      604.36     32.63 o 
  -2  -4   8     1212.75      959.30     41.93 o 
  -1  -4   8     4061.86     3720.14     53.04 o 
   0  -4   8      986.83     1016.00     29.98 o 
   1  -4   8        1.26       10.58     13.79 o 
   2  -4   8      417.27      457.51     55.80 o 
   3  -4   8     2189.25     1937.42     50.07 o 
   4  -4   8     1166.69     1107.17     51.07 o 
   5  -4   8     2859.84     2775.11     67.65 o 
   6  -4   8      164.55      165.28     29.80 o 
   7  -4   8      130.98       67.46     34.74 o 
   8  -4   8       55.27       99.00     43.51 o 
   9  -4   8      376.69      291.60     61.01 o 
  10  -4   8      128.03       47.49     61.50 o 
  11  -4   8       56.04       98.17     65.60 o 
  12  -4   8        0.46       -2.06     65.73 o 
 -15  -3   8        0.90       88.09     77.72 o 
 -14  -3   8        4.88      148.76     81.23 o 
 -13  -3   8        2.45       66.32     53.80 o 
 -12  -3   8        3.12        9.99     47.58 o 
 -11  -3   8       82.79       83.22     48.30 o 
 -10  -3   8       30.35       29.43     35.43 o 
  -9  -3   8      577.68      645.82     51.29 o 
  -8  -3   8      197.77      247.39     40.53 o 
  -7  -3   8      243.02      224.33     37.92 o 
  -6  -3   8      184.67      167.57     33.18 o 
  -5  -3   8      407.07      339.76     24.58 o 
  -4  -3   8       32.10       27.02     18.19 o 
  -3  -3   8     2374.43     2252.80     43.97 o 
  -2  -3   8       89.53       66.10     16.81 o 
  -1  -3   8     3056.16     3433.80     54.44 o 
   0  -3   8      455.72      574.19     29.88 o 
   1  -3   8      446.44      654.19     24.21 o 
   2  -3   8      294.77      264.19     19.74 o 
   3  -3   8    11101.15    10759.57    131.89 o 
   4  -3   8      607.49      695.13     32.57 o 
   5  -3   8     1158.32     1135.43     40.48 o 
   6  -3   8       62.37       11.97     31.98 o 
   7  -3   8     2739.92     2676.12     67.24 o 
   8  -3   8      187.46      184.42     43.45 o 
   9  -3   8     3949.49     4068.16    139.60 o 
  10  -3   8       52.82       78.38     59.20 o 
  11  -3   8      405.20      414.78     78.87 o 
  12  -3   8       85.06      100.98     71.27 o 
  13  -3   8     1307.22     1599.57    110.90 o 
 -15  -2   8      270.40      290.72     90.90 o 
 -14  -2   8       94.18      166.30     61.23 o 
 -13  -2   8     1640.85     2009.68    112.23 o 
 -12  -2   8      341.29      392.97     60.88 o 
 -11  -2   8      162.00       86.29     44.99 o 
 -10  -2   8        7.05        1.50     33.98 o 
  -9  -2   8      591.28      716.55     67.36 o 
  -8  -2   8      174.46      132.10     36.07 o 
  -7  -2   8     5796.94     5312.03    102.87 o 
  -6  -2   8      309.80      354.13     38.32 o 
  -5  -2   8      471.00      562.92     36.17 o 
  -4  -2   8        3.62      -23.11     15.05 o 
  -3  -2   8     3073.43     2748.56     54.55 o 
  -2  -2   8      117.08       86.50     17.77 o 
  -1  -2   8     7991.61     7940.09     87.67 o 
   0  -2   8       21.98        4.83     13.44 o 
   1  -2   8       12.08       55.44     15.70 o 
   2  -2   8       77.31       58.79     15.96 o 
   3  -2   8     1763.18     1673.40     36.19 o 
   4  -2   8       21.83       11.53     19.08 o 
   5  -2   8     4288.68     4327.92     81.92 o 
   6  -2   8       97.35       37.53     33.22 o 
   7  -2   8       26.05       54.44     40.99 o 
   8  -2   8       53.90       38.29     41.27 o 
   9  -2   8     1611.82     1552.88     65.31 o 
  10  -2   8        4.30       63.98     55.61 o 
  11  -2   8      389.98      421.07     73.48 o 
  12  -2   8        0.02       36.25     72.92 o 
  13  -2   8       28.31       77.12     82.78 o 
 -15  -1   8      171.53      148.06     65.10 o 
 -14  -1   8       20.95       -3.54     56.76 o 
 -13  -1   8      223.67      246.30     61.52 o 
 -12  -1   8       11.14       12.44     47.42 o 
 -11  -1   8       47.36       80.38     39.14 o 
 -10  -1   8        1.24       18.91     34.70 o 
  -9  -1   8      423.70      429.64     62.42 o 
  -8  -1   8       93.88       98.46     33.83 o 
  -7  -1   8      266.31      264.50     38.82 o 
  -6  -1   8        0.93      -52.27     27.02 o 
  -5  -1   8       66.83       81.19     34.69 o 
  -4  -1   8       76.21      110.05     24.93 o 
  -3  -1   8     2396.66     1887.15     41.84 o 
  -2  -1   8      355.75      317.92     21.07 o 
  -1  -1   8       33.03       23.01     16.28 o 
   0  -1   8      412.52      413.53     23.65 o 
   1  -1   8     1539.49     1416.50     30.29 o 
   2  -1   8      463.05      495.61     23.07 o 
   3  -1   8     7779.84     7585.24     74.57 o 
   4  -1   8      266.93      255.20     27.55 o 
   5  -1   8      598.62      743.48     45.94 o 
   6  -1   8      518.18      577.34     44.66 o 
   7  -1   8     2987.67     3028.10     72.14 o 
   8  -1   8      640.75      785.50     58.64 o 
   9  -1   8     1083.01     1177.82     80.86 o 
  10  -1   8       26.19       51.04     51.69 o 
  11  -1   8      409.65      360.58    113.17 o 
  12  -1   8      315.31      392.66    137.88 o 
 -15   0   8        1.95       92.67     63.99 o 
 -14   0   8      127.42       45.71     57.62 o 
 -13   0   8     1811.34     1829.73    122.99 o 
 -12   0   8      301.79      283.23     65.63 o 
 -11   0   8      769.28      785.57     56.76 o 
 -10   0   8       61.98       83.86     35.18 o 
  -9   0   8      415.53      465.14     48.51 o 
  -8   0   8      282.22      422.40     61.87 o 
  -7   0   8     3898.62     3657.70     94.53 o 
  -6   0   8       11.13      -37.17     26.49 o 
  -5   0   8       18.21       81.70     28.55 o 
  -4   0   8       40.06      -12.71     20.90 o 
  -3   0   8      607.85      630.02     35.65 o 
  -2   0   8        6.42       -4.79     16.62 o 
  -1   0   8      162.15      108.91     24.74 o 
   0   0   8       75.96       95.20     18.13 o 
   1   0   8      160.24      181.31     18.97 o 
   2   0   8       24.70       47.98     16.52 o 
   3   0   8      554.86      677.60     38.85 o 
   4   0   8      154.41      171.58     20.10 o 
   5   0   8       38.30      -10.98     28.82 o 
   6   0   8       69.77       87.58     36.06 o 
   7   0   8      350.01      343.44     51.92 o 
   8   0   8       25.46       65.40     43.58 o 
   9   0   8       34.58       37.25     47.42 o 
  10   0   8      402.39      372.71     62.53 o 
  11   0   8      124.88      130.96     77.44 o 
  12   0   8       70.30       13.09     74.53 o 
 -15   1   8       50.38       80.20     63.18 o 
 -14   1   8      186.37      314.80     66.76 o 
 -13   1   8     1058.72     1077.83     81.90 o 
 -12   1   8      425.03      489.35     60.98 o 
 -11   1   8        0.82      -16.57     32.10 o 
 -10   1   8      246.51      275.74     41.45 o 
  -9   1   8     1865.12     1817.99     67.36 o 
  -8   1   8     5308.11     5218.95    110.38 o 
  -7   1   8     1396.46     1303.68     89.54 o 
  -6   1   8      194.40      163.57     33.91 o 
  -5   1   8       97.57      114.77     30.53 o 
  -4   1   8     4040.96     3934.28     86.55 o 
  -3   1   8     6069.14     5539.33    102.56 o 
  -2   1   8     5860.41     5195.69     86.12 o 
  -1   1   8       73.99       49.82     17.71 o 
   0   1   8     2362.99     2276.12     53.06 o 
   1   1   8      300.11      300.54     23.89 o 
   2   1   8     2979.14     2536.05     53.15 o 
   3   1   8      375.83      425.30     26.08 o 
   4   1   8      923.48      938.55     52.35 o 
   5   1   8       47.54       11.73     24.18 o 
   6   1   8      352.24      409.56     66.15 o 
   7   1   8        6.25      -52.87     82.59 o 
   8   1   8     1694.09     1815.92     80.20 o 
   9   1   8       90.43       72.81     51.05 o 
  10   1   8      114.56      109.12     77.21 o 
  11   1   8        0.34       11.79     72.20 o 
  12   1   8      144.48      101.88     89.10 o 
 -15   2   8        5.51      -14.99     70.72 o 
 -14   2   8      111.00       75.10     53.90 o 
 -13   2   8      343.38      352.62     59.78 o 
 -12   2   8      105.50      122.98     47.69 o 
 -11   2   8      721.21      858.41     57.22 o 
 -10   2   8       40.51       31.86     33.98 o 
  -9   2   8      255.04      270.82     47.98 o 
  -8   2   8      866.55      919.11     55.44 o 
  -7   2   8      575.04      512.53     33.06 o 
  -6   2   8     1351.42     1275.79     47.86 o 
  -5   2   8      161.95      142.40     24.44 o 
  -4   2   8        0.47       -3.59     24.80 o 
  -3   2   8       25.92       59.49     27.34 o 
  -2   2   8     1751.88     1870.55     59.24 o 
  -1   2   8      309.74      365.45     37.41 o 
   0   2   8      394.57      426.29     67.91 o 
   1   2   8        9.09      -37.02     21.59 o 
   2   2   8      803.04      795.31     36.82 o 
   3   2   8       25.07       25.96     15.78 o 
   4   2   8      178.09      223.11     25.19 o 
   5   2   8       12.18       15.57     27.34 o 
   6   2   8        7.73       27.02     52.03 o 
   7   2   8        3.71       23.86     43.56 o 
   8   2   8      540.75      537.36     64.68 o 
   9   2   8        1.74      -31.78     67.29 o 
  10   2   8       32.39       47.41    111.25 o 
  11   2   8      120.93      109.47    125.98 o 
  12   2   8      123.17       -8.98     87.61 o 
 -15   3   8        3.74       -1.63     54.19 o 
 -14   3   8     2469.35     2523.98    121.27 o 
 -13   3   8       95.52      104.05     49.52 o 
 -12   3   8      541.71      521.36     60.45 o 
 -11   3   8      106.37      111.56     39.85 o 
 -10   3   8     1092.22     1122.18     61.40 o 
  -9   3   8      131.46      170.75     37.67 o 
  -8   3   8     9716.95     9266.28    160.70 o 
  -7   3   8       13.56       -7.96     27.98 o 
  -6   3   8      168.58      204.92     54.15 o 
  -5   3   8       39.36       25.05     20.84 o 
  -4   3   8     5356.81     4957.13    101.55 o 
  -3   3   8       18.65       -9.68     24.09 o 
  -2   3   8     5161.18     4886.00     99.13 o 
  -1   3   8       54.34       45.57     26.80 o 
   0   3   8     2177.57     2080.80     99.99 o 
   1   3   8      150.87      169.24     24.81 o 
   2   3   8     3897.78     3759.93     67.95 o 
   3   3   8      227.11      195.54     38.34 o 
   4   3   8      685.99      705.43     34.46 o 
   5   3   8       35.93       21.04     27.87 o 
   6   3   8      312.46      288.33     50.00 o 
   7   3   8       15.38      -47.21     69.80 o 
   8   3   8      902.41     1155.68    233.60 o 
   9   3   8        0.80      -14.58    112.36 o 
  10   3   8        7.60     -115.08    144.23 o 
  11   3   8        0.11      -72.16    134.95 o 
  12   3   8       53.55      142.75     97.87 o 
 -15   4   8       17.90       18.04     65.54 o 
 -14   4   8      678.04      675.91     73.69 o 
 -13   4   8      910.85     1117.74     97.08 o 
 -12   4   8      745.09      653.12     55.79 o 
 -11   4   8      188.80      185.33     43.15 o 
 -10   4   8        1.15      -18.65     32.19 o 
  -9   4   8      806.65      845.75     86.68 o 
  -8   4   8      838.17     1014.61     54.43 o 
  -7   4   8      535.09      608.37     45.76 o 
  -6   4   8      299.37      314.41     37.40 o 
  -5   4   8       17.40      -20.26     25.18 o 
  -4   4   8     1143.76     1125.94     49.14 o 
  -3   4   8       45.49       33.89     26.96 o 
  -2   4   8        2.17       -4.69     24.98 o 
  -1   4   8      266.13      316.62     55.93 o 
   0   4   8      389.01      408.45     52.55 o 
   1   4   8      931.85      892.35     80.67 o 
   2   4   8     1780.87     1739.55     53.17 o 
   3   4   8      134.94       99.48     22.00 o 
   4   4   8      343.77      363.92     30.39 o 
   5   4   8      574.46      506.41     49.57 o 
   6   4   8      965.74     1035.07    102.27 o 
   7   4   8      764.36      852.70     92.76 o 
   8   4   8      921.68     1124.53    110.87 o 
   9   4   8       69.29       98.09    156.84 o 
  10   4   8      533.31      472.64    227.34 o 
  11   4   8       94.19       54.81     86.24 o 
 -15   5   8      119.71      108.20     55.97 o 
 -14   5   8     1956.63     1987.35    180.94 o 
 -13   5   8      330.52      279.34     55.92 o 
 -12   5   8        0.16       21.53     38.84 o 
 -11   5   8      945.67      939.37     62.00 o 
 -10   5   8     1183.73     1177.33     80.89 o 
  -9   5   8      180.58      152.33     36.28 o 
  -8   5   8     1537.59     1360.59    123.44 o 
  -7   5   8       94.99      115.14     36.95 o 
  -6   5   8      985.46     1048.42     73.49 o 
  -5   5   8     1664.28     1599.09     58.95 o 
  -4   5   8     3595.02     3413.86     85.78 o 
  -3   5   8     2510.44     2404.47     70.60 o 
  -2   5   8     1530.88     1542.81     58.62 o 
  -1   5   8        0.43       49.61     28.26 o 
   0   5   8      642.87      756.29     54.48 o 
   1   5   8     1050.29      994.05    102.04 o 
   2   5   8     1182.99     1119.48     47.75 o 
   3   5   8     2198.40     2209.13     63.38 o 
   4   5   8       61.76       28.40     28.04 o 
   5   5   8      429.55      456.53     83.06 o 
   6   5   8      108.38      -69.97     85.23 o 
   7   5   8     1596.52     1564.54    170.05 o 
   8   5   8       28.60      -25.22    170.66 o 
   9   5   8      118.98      -28.44    178.93 o 
  10   5   8        2.50      -81.70    202.73 o 
  11   5   8      134.03      -69.59    211.00 o 
 -14   6   8      167.10      170.69     53.99 o 
 -13   6   8       43.09       42.61     52.73 o 
 -12   6   8       16.87        2.60     38.70 o 
 -11   6   8      115.02      171.47     52.70 o 
 -10   6   8       16.38      -24.68     35.66 o 
  -9   6   8      193.48      121.85     37.52 o 
  -8   6   8        4.34       10.70     29.44 o 
  -7   6   8      157.47      124.72     33.09 o 
  -6   6   8       13.59       16.70     27.57 o 
  -5   6   8       85.20       60.19     29.90 o 
  -4   6   8      215.18      242.56     37.71 o 
  -3   6   8        0.83      -35.86     26.73 o 
  -2   6   8      387.91      380.24     60.82 o 
  -1   6   8      510.30      458.65     43.85 o 
   0   6   8        3.41      -12.72     25.13 o 
   1   6   8      382.16      432.76     36.99 o 
   2   6   8        0.93       -5.16     28.16 o 
   3   6   8      252.78      208.36     31.26 o 
   4   6   8      292.55      322.41     36.67 o 
   5   6   8      583.53      738.66     68.87 o 
   6   6   8       52.62       -3.92     68.58 o 
   7   6   8      888.61     1121.34    105.12 o 
   8   6   8      131.23      -57.09    170.46 o 
   9   6   8       76.43      -13.72    185.38 o 
  10   6   8        2.24       34.49    200.11 o 
 -14   7   8        1.42       43.65     51.49 o 
 -13   7   8      434.66      400.86     53.07 o 
 -12   7   8       51.95       86.48     42.07 o 
 -11   7   8      339.48      339.42     67.00 o 
 -10   7   8      273.14      227.16     42.60 o 
  -9   7   8     2359.01     2253.83     74.76 o 
  -8   7   8       29.62       12.08     41.83 o 
  -7   7   8        7.79      -22.88     27.96 o 
  -6   7   8      154.77      112.38     33.11 o 
  -5   7   8      541.52      666.89     49.86 o 
  -4   7   8       24.09      -16.11     32.88 o 
  -3   7   8      837.55      964.28     57.88 o 
  -2   7   8        0.10      -17.06     25.84 o 
  -1   7   8       70.78      115.17     32.83 o 
   0   7   8       16.60       15.23     26.66 o 
   1   7   8      137.87      130.49     32.26 o 
   2   7   8       68.34       27.92     25.36 o 
   3   7   8      726.14      793.51     74.65 o 
   4   7   8       18.98       29.91     30.24 o 
   5   7   8       51.82      106.37    109.94 o 
   6   7   8        2.81       52.45    160.17 o 
   7   7   8      165.14      143.63    184.98 o 
   8   7   8       11.26      -47.61    170.46 o 
   9   7   8       23.00     -205.35    184.98 o 
  10   7   8       18.84      -61.73    204.95 o 
 -13   8   8      191.66      207.92     49.45 o 
 -12   8   8       35.65       55.28     77.80 o 
 -11   8   8        9.71       12.05     43.51 o 
 -10   8   8       18.28       -4.88     33.84 o 
  -9   8   8        3.98       20.23     49.85 o 
  -8   8   8       15.70       -6.69     32.88 o 
  -7   8   8      159.87      157.40     36.83 o 
  -6   8   8       70.14       97.66     33.27 o 
  -5   8   8      365.86      557.05     48.67 o 
  -4   8   8        0.94      -18.63     30.26 o 
  -3   8   8     1132.91     1181.70     74.89 o 
  -2   8   8       43.59        5.62     29.97 o 
  -1   8   8      600.33      791.62     61.69 o 
   0   8   8       32.48       39.97     29.67 o 
   1   8   8     2012.97     1775.67     58.47 o 
   2   8   8       60.34       43.42     32.89 o 
   3   8   8       96.14       66.01     32.21 o 
   4   8   8       54.86       29.83     41.81 o 
   5   8   8     1010.55     1195.62    113.23 o 
   6   8   8      526.76      396.19    195.07 o 
   7   8   8      578.99      573.50    216.25 o 
   8   8   8       25.00      -76.45    187.40 o 
   9   8   8       92.16     -139.79    193.86 o 
 -13   9   8       55.30       81.47     48.62 o 
 -12   9   8      236.02      208.89     48.71 o 
 -11   9   8     1018.39     1090.91     74.36 o 
 -10   9   8      342.04      401.98     53.52 o 
  -9   9   8     1201.88     1328.16     91.08 o 
  -8   9   8       17.39        0.18     31.80 o 
  -7   9   8     1488.05     1366.58    113.96 o 
  -6   9   8      987.28      905.05     96.17 o 
  -5   9   8     1408.43     1314.39    137.35 o 
  -4   9   8      171.45      181.17     49.93 o 
  -3   9   8       38.48       97.14     35.04 o 
  -2   9   8      130.38       37.50     37.18 o 
  -1   9   8     1227.95     1086.84     51.08 o 
   0   9   8       50.52       86.98     32.69 o 
   1   9   8       65.40       78.06     33.72 o 
   2   9   8      371.72      337.18     41.77 o 
   3   9   8        9.71       20.63     36.25 o 
   4   9   8       48.20       46.15     43.98 o 
   5   9   8       23.65      -72.82    160.98 o 
   6   9   8      338.01      416.76    213.22 o 
   7   9   8       42.44      167.03    188.41 o 
   8   9   8        1.42     -117.60    182.56 o 
 -12  10   8      314.86      301.42     54.19 o 
 -11  10   8      566.81      590.91     58.04 o 
 -10  10   8      222.74      262.96     63.71 o 
  -9  10   8      239.78      285.65     50.49 o 
  -8  10   8        4.32        5.43     34.95 o 
  -7  10   8      476.13      468.63     48.66 o 
  -6  10   8      479.82      665.73     52.38 o 
  -5  10   8      491.20      561.09     50.45 o 
  -4  10   8      146.05      121.64     37.74 o 
  -3  10   8        0.15      -41.90     29.44 o 
  -2  10   8        0.44      -14.71     32.16 o 
  -1  10   8      256.90      318.90     40.63 o 
   0  10   8       82.43       88.24     35.08 o 
   1  10   8       10.89      -56.36     32.81 o 
   2  10   8      682.10      683.06     58.90 o 
   3  10   8        2.12       42.56     59.57 o 
   4  10   8        1.35       43.12     61.57 o 
   5  10   8       22.05       30.86    180.74 o 
   6  10   8      686.08      725.40    244.69 o 
   7  10   8      214.87       26.43    204.35 o 
 -11  11   8       55.25      128.62     44.08 o 
 -10  11   8      541.85      635.05    105.66 o 
  -9  11   8      547.11      538.96     52.44 o 
  -8  11   8     1039.02      991.02     94.32 o 
  -7  11   8       15.40       26.16     36.17 o 
  -6  11   8      143.47      166.48     40.22 o 
  -5  11   8        1.40       16.74     35.00 o 
  -4  11   8      501.89      330.42     71.39 o 
  -3  11   8      318.97      282.18     47.69 o 
  -2  11   8      227.59      207.57     43.94 o 
  -1  11   8       19.10       71.69     34.60 o 
   0  11   8        4.46       49.35     36.38 o 
   1  11   8        4.23      -45.19     38.23 o 
   2  11   8      126.31       39.61     47.22 o 
   3  11   8       44.66       46.91     51.24 o 
   4  11   8      268.93      181.36     72.04 o 
   5  11   8       33.19      -35.91    186.80 o 
   6  11   8      119.99     -102.48    192.44 o 
 -10  12   8     1362.22     1304.88    110.79 o 
  -9  12   8       34.42       33.80     38.17 o 
  -8  12   8      191.42      175.20     43.60 o 
  -7  12   8       65.42       84.99     41.49 o 
  -6  12   8     4001.16     3222.88     93.61 o 
  -5  12   8       19.82        3.96     38.93 o 
  -4  12   8     1795.02     1845.75     94.53 o 
  -3  12   8       17.62       15.87     39.98 o 
  -2  12   8      926.49     1011.03     69.53 o 
  -1  12   8       33.66       16.92     40.36 o 
   0  12   8     2705.86     2349.52     84.62 o 
   1  12   8       13.13       -0.13     44.13 o 
   2  12   8      626.43      742.84     73.46 o 
   3  12   8        0.01        0.20     42.86 o 
   4  12   8      879.49      863.69    181.75 o 
   5  12   8       32.23     -135.56    184.38 o 
  -9  13   8      263.54      235.90     50.08 o 
  -8  13   8      549.21      478.37     73.54 o 
  -7  13   8        1.63       47.82     41.08 o 
  -6  13   8        0.52      -35.49     39.69 o 
  -5  13   8        9.71       30.62     41.38 o 
  -4  13   8      669.70      686.39     63.09 o 
  -3  13   8       19.45      140.05     46.98 o 
  -2  13   8      805.30      828.51     70.04 o 
  -1  13   8        4.13       14.10     42.94 o 
   0  13   8       54.20       11.57     44.56 o 
   1  13   8        1.84       30.51     50.38 o 
   2  13   8      359.45      342.51     79.09 o 
   3  13   8        7.58      -27.91     56.37 o 
  -6  14   8     1965.32     1834.64     86.20 o 
  -5  14   8     1217.61     1233.65     88.49 o 
  -4  14   8     1377.77     1402.85     92.18 o 
  -3  14   8       82.65      101.07     48.35 o 
  -2  14   8      945.36     1089.70     77.58 o 
  -1  14   8     1627.70     1767.10    112.78 o 
   0  14   8     1311.65     1481.00     97.67 o 
   1  14   8      754.80      987.28     87.57 o 
  -3 -15   9      136.01      141.83     67.27 o 
  -2 -15   9       29.41       74.00     64.81 o 
  -1 -15   9        0.45       31.57     53.37 o 
   0 -15   9      858.04      982.46    105.90 o 
   1 -15   9       65.44       86.67     78.04 o 
   2 -15   9      183.56      186.96     57.49 o 
   3 -15   9        4.23       38.34     60.20 o 
  -6 -14   9      187.34      319.24     97.09 o 
  -5 -14   9      140.09      148.00     80.87 o 
  -4 -14   9      556.72      603.83     76.86 o 
  -3 -14   9      497.48      601.90     73.25 o 
  -2 -14   9        0.59       22.88     49.76 o 
  -1 -14   9        8.46       20.74     49.97 o 
   0 -14   9      369.50      422.10     80.29 o 
   1 -14   9      235.27      235.83     75.70 o 
   2 -14   9       48.37      132.96     50.91 o 
   3 -14   9       21.79      -27.36     51.51 o 
   4 -14   9        7.78      116.46     78.75 o 
   5 -14   9        3.80      101.90     93.99 o 
   6 -14   9       71.87      122.72     84.12 o 
  -7 -13   9       56.56      101.77     82.17 o 
  -6 -13   9     1602.24     1564.38    137.00 o 
  -5 -13   9      420.74      461.25     94.84 o 
  -4 -13   9      365.61      422.32     66.23 o 
  -3 -13   9       15.33      113.50     68.97 o 
  -2 -13   9      423.79      557.47     70.17 o 
  -1 -13   9     1254.48     1411.63    125.37 o 
   0 -13   9     1427.87     1448.67    124.12 o 
   1 -13   9      657.51      768.73    131.08 o 
   2 -13   9       20.23       25.60     48.62 o 
   3 -13   9      491.68      574.30     67.37 o 
   4 -13   9      533.60      471.30     66.39 o 
   5 -13   9     1430.71     1493.93    240.36 o 
   6 -13   9      178.72      231.71     63.67 o 
   7 -13   9       95.75       97.72     61.85 o 
  -9 -12   9      109.98      325.18    121.44 o 
  -8 -12   9      135.89      183.95    190.23 o 
  -7 -12   9       60.38       87.90     73.44 o 
  -6 -12   9        1.69       72.95     74.44 o 
  -5 -12   9      206.15      332.44    169.55 o 
  -4 -12   9      119.76      168.42     54.50 o 
  -3 -12   9      316.84      328.78     59.20 o 
  -2 -12   9      130.93      123.63     48.79 o 
  -1 -12   9       23.78       17.11     42.59 o 
   0 -12   9       13.24       21.15     40.31 o 
   1 -12   9      485.59      567.93     55.02 o 
   2 -12   9       15.06       54.39     42.80 o 
   3 -12   9      429.92      475.38     61.28 o 
   4 -12   9        1.32        1.87     44.12 o 
   5 -12   9       83.76      115.31     50.40 o 
   6 -12   9       19.88      -13.16     50.96 o 
   7 -12   9      287.82      342.03     67.10 o 
   8 -12   9       10.26        5.76     54.54 o 
 -10 -11   9        4.40      238.24    114.38 o 
  -9 -11   9        5.39      167.83    113.77 o 
  -8 -11   9      473.62      615.38    117.50 o 
  -7 -11   9      560.24      642.71    120.63 o 
  -6 -11   9       12.93      152.76     92.59 o 
  -5 -11   9     1548.50     1535.92    118.82 o 
  -4 -11   9      201.37      232.44     55.62 o 
  -3 -11   9       70.77       79.98     47.36 o 
  -2 -11   9        3.16       -4.72     45.85 o 
  -1 -11   9     2400.79     2362.40     87.85 o 
   0 -11   9       34.32      -33.45     35.10 o 
   1 -11   9     1814.72     1664.48     66.70 o 
   2 -11   9        2.44       56.94     39.11 o 
   3 -11   9      452.84      557.53    171.16 o 
   4 -11   9      114.59      138.19     55.87 o 
   5 -11   9     1492.91     1509.08    138.93 o 
   6 -11   9       27.51       32.58     48.72 o 
   7 -11   9        6.23        5.41     46.60 o 
   8 -11   9        0.00      -32.08     53.15 o 
   9 -11   9      307.35      238.99     67.03 o 
 -11 -10   9     1453.72     1655.95    200.31 o 
 -10 -10   9        0.27      170.66    104.69 o 
  -9 -10   9       28.07       83.72    100.26 o 
  -8 -10   9      289.77      337.26     99.65 o 
  -7 -10   9     1330.04     1287.33    116.92 o 
  -6 -10   9        0.63       69.95     79.68 o 
  -5 -10   9       25.80       23.85    126.78 o 
  -4 -10   9      858.05      917.45     72.71 o 
  -3 -10   9     1390.97     1386.83     86.24 o 
  -2 -10   9      131.07       91.93     38.35 o 
  -1 -10   9     1573.89     1574.23     65.64 o 
   0 -10   9        0.08       12.07     35.78 o 
   1 -10   9      574.03      489.41     48.90 o 
   2 -10   9      287.29      256.54     42.27 o 
   3 -10   9     1117.04     1161.76     75.25 o 
   4 -10   9      661.15      754.96     65.24 o 
   5 -10   9     1140.91     1171.80    124.86 o 
   6 -10   9        0.10      -18.32     66.67 o 
   7 -10   9        9.32       13.79     49.79 o 
   8 -10   9      177.13      256.08     83.21 o 
   9 -10   9      981.73      842.78     86.22 o 
  10 -10   9      213.25      181.15     75.24 o 
 -11  -9   9     2164.40     2261.15    307.23 o 
 -10  -9   9        3.85      167.43     99.05 o 
  -9  -9   9     1607.40     1669.75    103.76 o 
  -8  -9   9      580.23      671.20     80.66 o 
  -7  -9   9     3950.54     4000.84    160.45 o 
  -6  -9   9      500.05      485.84     87.32 o 
  -5  -9   9     2330.86     2122.31    100.45 o 
  -4  -9   9     1141.41     1244.43     65.13 o 
  -3  -9   9     5023.16     4689.24    105.12 o 
  -2  -9   9     1925.74     1929.17     68.39 o 
  -1  -9   9      982.06     1035.12     96.20 o 
   0  -9   9      483.78      481.92     46.55 o 
   1  -9   9     2544.69     2312.85     71.83 o 
   2  -9   9      325.04      336.32     43.35 o 
   3  -9   9      166.58      158.65     38.92 o 
   4  -9   9      363.24      430.63     56.11 o 
   5  -9   9      584.78      559.89     72.34 o 
   6  -9   9       14.14       13.12     48.46 o 
   7  -9   9       80.40      154.53     72.62 o 
   8  -9   9      429.48      467.45     70.20 o 
   9  -9   9      302.60      257.32     64.79 o 
 -12  -8   9       42.88      161.94     84.56 o 
 -11  -8   9       25.98      216.77     87.58 o 
 -10  -8   9        5.62      138.76     78.24 o 
  -9  -8   9      485.26      350.94     63.40 o 
  -8  -8   9       16.88       36.41     42.66 o 
  -7  -8   9      237.46      192.54     52.52 o 
  -6  -8   9      141.50      171.12     47.20 o 
  -5  -8   9     1804.75     1681.77     65.56 o 
  -4  -8   9      259.84      200.51     40.34 o 
  -3  -8   9       19.71       -2.39     32.94 o 
  -2  -8   9      793.17      851.53     53.37 o 
  -1  -8   9      751.96      717.42     62.98 o 
   0  -8   9        1.27      -32.57     30.57 o 
   1  -8   9      135.37       93.87     50.48 o 
   2  -8   9     2648.18     2457.64     71.60 o 
   3  -8   9      972.02     1055.88     56.43 o 
   4  -8   9       14.29      -32.80     32.43 o 
   5  -8   9      151.59      146.15     49.69 o 
   6  -8   9     1536.55     1358.50     88.56 o 
   7  -8   9      139.99      131.55     80.69 o 
   8  -8   9      180.64       34.44     62.13 o 
   9  -8   9      308.98      452.28     98.54 o 
  10  -8   9     1551.80     1457.25    132.94 o 
  11  -8   9       92.39      157.55     82.51 o 
 -13  -7   9       29.29      116.05     74.35 o 
 -12  -7   9      621.05      853.44    165.83 o 
 -11  -7   9      259.24      378.69     95.93 o 
 -10  -7   9      608.90      734.32     76.97 o 
  -9  -7   9        2.32       82.28     41.32 o 
  -8  -7   9       36.21       36.23     31.66 o 
  -7  -7   9      426.39      501.88     39.96 o 
  -6  -7   9     4205.46     3997.43    122.39 o 
  -5  -7   9        2.41        7.10     23.94 o 
  -4  -7   9     2128.83     1966.97     58.79 o 
  -3  -7   9     1049.46     1056.35     58.98 o 
  -2  -7   9     2304.19     2192.47     67.49 o 
  -1  -7   9      723.89      797.07     49.72 o 
   0  -7   9     4846.79     4632.81     96.60 o 
   1  -7   9       15.36       -4.10     31.20 o 
   2  -7   9      349.33      408.38     42.96 o 
   3  -7   9      414.52      407.23     43.33 o 
   4  -7   9     2245.75     2136.60     65.42 o 
   5  -7   9       46.10       48.20     38.41 o 
   6  -7   9      575.89      596.77     69.44 o 
   7  -7   9        4.39      -30.47     61.12 o 
   8  -7   9      491.60      546.29     69.71 o 
   9  -7   9        2.92       13.72     67.98 o 
  10  -7   9      349.11      284.03     93.60 o 
  11  -7   9       22.24       14.73     71.81 o 
 -13  -6   9        6.55       40.12     60.08 o 
 -12  -6   9      635.72      602.94     78.38 o 
 -11  -6   9       99.10      188.15     57.29 o 
 -10  -6   9       42.36      103.38     48.80 o 
  -9  -6   9       67.85       22.23     39.34 o 
  -8  -6   9     2282.77     2274.47    119.52 o 
  -7  -6   9      580.06      659.38     46.37 o 
  -6  -6   9      421.90      424.15     36.59 o 
  -5  -6   9       29.78       21.08     22.23 o 
  -4  -6   9     3474.81     3276.98     57.26 o 
  -3  -6   9       96.25      123.17     23.38 o 
  -2  -6   9     6735.12     6283.69    108.84 o 
  -1  -6   9       26.08       15.28     28.23 o 
   0  -6   9      198.16      283.87     44.58 o 
   1  -6   9       28.74       15.08     29.46 o 
   2  -6   9     7281.97     7155.20    123.03 o 
   3  -6   9       48.78       93.51     31.53 o 
   4  -6   9     4125.75     3830.66     84.65 o 
   5  -6   9       53.49       93.59     39.09 o 
   6  -6   9     1323.12     1414.26     86.35 o 
   7  -6   9      244.30      223.74     44.90 o 
   8  -6   9     1917.67     1931.50     77.90 o 
   9  -6   9      154.63      176.42     63.24 o 
  10  -6   9       28.39        4.95     72.42 o 
  11  -6   9      362.64      253.37     91.78 o 
 -14  -5   9      399.67      553.29     80.87 o 
 -13  -5   9      107.65      193.05     62.09 o 
 -12  -5   9     1646.34     1638.58    105.42 o 
 -11  -5   9       15.89       78.89     49.78 o 
 -10  -5   9       39.31       53.05     41.53 o 
  -9  -5   9       55.52       27.91     39.38 o 
  -8  -5   9      842.25      764.59     81.14 o 
  -7  -5   9       79.70       92.55     25.81 o 
  -6  -5   9     1478.05     1344.96     42.07 o 
  -5  -5   9      169.09      213.22     25.58 o 
  -4  -5   9        2.65      -37.36     18.68 o 
  -3  -5   9        8.20      -11.56     18.07 o 
  -2  -5   9     1506.54     1251.89     32.00 o 
  -1  -5   9      584.17      669.37     30.24 o 
   0  -5   9      895.44      908.60     38.82 o 
   1  -5   9        2.06      -51.90     25.95 o 
   2  -5   9      328.32      370.41     38.29 o 
   3  -5   9       51.26        4.78     34.39 o 
   4  -5   9      967.76      928.85     46.60 o 
   5  -5   9      212.92      193.89     41.33 o 
   6  -5   9      558.81      522.94     47.59 o 
   7  -5   9      134.90       90.37     37.24 o 
   8  -5   9      242.90      285.09     57.02 o 
   9  -5   9        2.15       40.21     65.36 o 
  10  -5   9       67.44       51.72     66.17 o 
  11  -5   9      288.21      283.46     83.61 o 
  12  -5   9       87.54        0.23     72.41 o 
 -14  -4   9      203.57      224.45     83.24 o 
 -13  -4   9      168.60      178.28    112.86 o 
 -12  -4   9        7.23       25.68     50.49 o 
 -11  -4   9        0.00       17.01     45.27 o 
 -10  -4   9      309.84      352.37     47.86 o 
  -9  -4   9     1658.70     1545.48     64.77 o 
  -8  -4   9      390.24      457.93     47.48 o 
  -7  -4   9     1370.06     1371.46     66.31 o 
  -6  -4   9       39.38       -8.87     18.63 o 
  -5  -4   9       51.57       66.83     20.88 o 
  -4  -4   9      625.32      673.81     31.98 o 
  -3  -4   9     3744.83     3439.91     58.40 o 
  -2  -4   9     6152.94     5543.22     77.22 o 
  -1  -4   9     2831.84     2660.88     46.17 o 
   0  -4   9      329.52      393.35     24.23 o 
   1  -4   9      794.97      757.74     41.34 o 
   2  -4   9      823.37      779.23     38.65 o 
   3  -4   9     3492.08     3091.33     60.70 o 
   4  -4   9     1295.29     1256.77     41.68 o 
   5  -4   9       24.24       -0.50     28.42 o 
   6  -4   9       32.52      -26.84     26.24 o 
   7  -4   9      469.00      479.62     48.63 o 
   8  -4   9      127.30      103.95     75.75 o 
   9  -4   9     1837.45     1861.92    100.29 o 
  10  -4   9       48.04        6.46     61.50 o 
  11  -4   9       34.28       75.41     70.09 o 
  12  -4   9        9.26       -9.26     72.28 o 
 -14  -3   9       48.28      195.35     62.60 o 
 -13  -3   9      347.81      433.56    104.52 o 
 -12  -3   9     1326.55     1601.95     93.91 o 
 -11  -3   9      321.13      308.12     85.54 o 
 -10  -3   9        3.77      -49.57     34.83 o 
  -9  -3   9      656.80      809.99     57.49 o 
  -8  -3   9      444.98      469.43     47.27 o 
  -7  -3   9     3501.54     3148.07     92.25 o 
  -6  -3   9      553.54      636.91     46.59 o 
  -5  -3   9       20.98       40.59     16.98 o 
  -4  -3   9       62.92       68.59     20.68 o 
  -3  -3   9     1318.65     1236.35     36.21 o 
  -2  -3   9       25.32       23.48     18.89 o 
  -1  -3   9      656.38      689.04     39.17 o 
   0  -3   9       57.34       21.20     17.63 o 
   1  -3   9      424.35      477.96     23.66 o 
   2  -3   9      321.49      328.89     25.27 o 
   3  -3   9     2171.13     2136.45     51.57 o 
   4  -3   9      900.94      946.90     47.68 o 
   5  -3   9      153.02       64.44     31.97 o 
   6  -3   9       96.58       48.21     36.06 o 
   7  -3   9     2165.30     2204.95     81.93 o 
   8  -3   9      858.00      987.86     96.08 o 
   9  -3   9      832.54     1046.51     85.27 o 
  10  -3   9       45.06      100.90     66.88 o 
  11  -3   9      583.35      721.63    224.82 o 
  12  -3   9       41.27      147.27    136.67 o 
 -14  -2   9      139.37      190.19     77.37 o 
 -13  -2   9      879.46      794.29    137.08 o 
 -12  -2   9       81.09       45.97     46.94 o 
 -11  -2   9       74.33       59.82     56.84 o 
 -10  -2   9      199.41      186.49     43.33 o 
  -9  -2   9     1835.41     1683.26     66.76 o 
  -8  -2   9     1009.81     1139.17     69.60 o 
  -7  -2   9     2910.92     2704.94     74.64 o 
  -6  -2   9       38.73      -11.76     29.79 o 
  -5  -2   9      804.66      784.00     78.12 o 
  -4  -2   9      349.21      335.17     25.53 o 
  -3  -2   9     6647.23     6045.87     80.25 o 
  -2  -2   9       32.24       58.48     19.75 o 
  -1  -2   9     2023.66     1935.82     42.55 o 
   0  -2   9      176.02      144.07     22.19 o 
   1  -2   9     4032.39     3834.68     52.15 o 
   2  -2   9       68.02       91.54     17.48 o 
   3  -2   9     9320.55     8647.64    133.61 o 
   4  -2   9       10.87      -18.98     21.40 o 
   5  -2   9        1.66       -7.39     32.72 o 
   6  -2   9        6.43       -4.68     35.07 o 
   7  -2   9      761.53      770.98     64.03 o 
   8  -2   9       55.38       -7.79     43.87 o 
   9  -2   9     1185.88     1283.58    102.23 o 
  10  -2   9        3.59       15.30     57.36 o 
  11  -2   9       12.57      -11.24     61.40 o 
  12  -2   9        2.20       10.89     84.72 o 
 -15  -1   9       56.95      120.85     62.95 o 
 -14  -1   9       80.14       67.68     57.72 o 
 -13  -1   9     1159.27     1345.46     90.33 o 
 -12  -1   9        0.03      -62.04     42.71 o 
 -11  -1   9      387.71      363.25     48.89 o 
 -10  -1   9       25.77        7.46     36.69 o 
  -9  -1   9        3.53        0.31     33.50 o 
  -8  -1   9        0.00      -17.52     31.64 o 
  -7  -1   9      496.03      495.38     47.44 o 
  -6  -1   9        3.67      -31.89     29.02 o 
  -5  -1   9      642.87      826.31     84.15 o 
  -4  -1   9      130.46      109.92     26.50 o 
  -3  -1   9     2266.72     2205.84     73.45 o 
  -2  -1   9        0.51      -10.71     18.26 o 
  -1  -1   9      183.51      231.17     23.42 o 
   0  -1   9        1.48       16.58     17.03 o 
   1  -1   9     1057.71      971.35     45.55 o 
   2  -1   9      145.20      126.94     20.17 o 
   3  -1   9       11.58      -13.63     15.12 o 
   4  -1   9      206.90      201.39     31.22 o 
   5  -1   9      512.10      569.60     56.98 o 
   6  -1   9      137.49      172.53     37.88 o 
   7  -1   9        3.92      -25.24     34.50 o 
   8  -1   9      228.25      236.92     87.99 o 
   9  -1   9        7.96       93.70     53.57 o 
  10  -1   9        0.13      -37.87    122.45 o 
  11  -1   9       28.91      -13.25    149.88 o 
  12  -1   9       84.81      140.72    159.46 o 
 -15   0   9      617.99      613.57    101.30 o 
 -14   0   9      228.97      238.02     64.34 o 
 -13   0   9     3655.47     3686.06    119.05 o 
 -12   0   9        0.42       12.96     41.24 o 
 -11   0   9       16.74       22.20     38.33 o 
 -10   0   9      310.10      316.74     44.76 o 
  -9   0   9     3842.51     3663.12     90.17 o 
  -8   0   9      493.93      595.19     62.37 o 
  -7   0   9     3293.35     2843.74     81.06 o 
  -6   0   9      204.54      150.14     34.76 o 
  -5   0   9      938.75     1025.47     54.28 o 
  -4   0   9      643.31      689.37     53.71 o 
  -3   0   9     4486.07     3998.22     76.20 o 
  -2   0   9     2294.23     2131.24     62.07 o 
  -1   0   9      975.55     1027.78     35.12 o 
   0   0   9       71.34       75.88     21.13 o 
   1   0   9      275.75      333.02     26.46 o 
   2   0   9      294.56      328.16     25.40 o 
   3   0   9     2408.08     2385.45     43.53 o 
   4   0   9      535.07      542.14     47.37 o 
   5   0   9        2.13      -37.99     32.18 o 
   6   0   9      396.54      418.16     48.17 o 
   7   0   9       32.28       12.86     43.67 o 
   8   0   9      319.30      313.73     58.21 o 
   9   0   9      154.54      104.57    172.68 o 
  10   0   9       41.28       38.27    106.41 o 
  11   0   9        7.59       26.32     83.80 o 
  12   0   9      120.96      208.54     94.88 o 
 -15   1   9      250.51      281.73     66.52 o 
 -14   1   9      151.39      109.91     55.56 o 
 -13   1   9       28.39       53.54     51.82 o 
 -12   1   9       45.88       30.85     47.59 o 
 -11   1   9       86.72      104.30     40.96 o 
 -10   1   9      954.81      953.33     78.11 o 
  -9   1   9      955.70      958.05     67.87 o 
  -8   1   9      106.65       41.41     35.47 o 
  -7   1   9        0.37       -4.25     31.20 o 
  -6   1   9      707.79      671.65     49.48 o 
  -5   1   9      907.82      868.26     52.55 o 
  -4   1   9     2559.44     2300.84     68.41 o 
  -3   1   9     1055.12      991.75     44.67 o 
  -2   1   9      442.36      432.89     33.10 o 
  -1   1   9      279.81      264.77     34.50 o 
   0   1   9      379.35      496.05     35.01 o 
   1   1   9     1344.85     1198.16     57.77 o 
   2   1   9     4287.30     3890.80     62.79 o 
   3   1   9      760.15      800.50     31.51 o 
   4   1   9        0.11      -42.14     21.07 o 
   5   1   9      260.99      250.33     48.56 o 
   6   1   9      965.00     1013.27     59.31 o 
   7   1   9      553.14      602.62     73.73 o 
   8   1   9      869.45      748.94     98.35 o 
   9   1   9       52.69       34.43     68.07 o 
  10   1   9      209.00      104.11    124.56 o 
  11   1   9       53.07       -7.16     74.08 o 
  12   1   9      302.88      405.88    103.50 o 
 -15   2   9       26.42        2.24     55.15 o 
 -14   2   9     1104.36     1211.12    127.50 o 
 -13   2   9     1771.12     1865.96    127.96 o 
 -12   2   9     2229.43     2019.14     89.86 o 
 -11   2   9        4.19      -44.73     35.34 o 
 -10   2   9       46.99       86.43     38.96 o 
  -9   2   9     1528.60     1545.27     67.24 o 
  -8   2   9     3950.19     3508.40    100.74 o 
  -7   2   9     1981.98     1732.21     65.14 o 
  -6   2   9      557.07      632.86     48.59 o 
  -5   2   9        3.38      -44.19     26.68 o 
  -4   2   9      468.10      670.80     47.58 o 
  -3   2   9      755.84      931.62     53.11 o 
  -2   2   9     3346.47     3118.35     79.58 o 
  -1   2   9      234.54      278.18     36.72 o 
   0   2   9        0.30      -37.04     35.70 o 
   1   2   9        0.06      -29.48     23.15 o 
   2   2   9      905.49      997.49     42.61 o 
   3   2   9      351.10      400.62     29.11 o 
   4   2   9     1528.02     1545.81     45.68 o 
   5   2   9       53.58       42.11     31.75 o 
   6   2   9      252.35      281.93     44.55 o 
   7   2   9       80.70       31.35     58.56 o 
   8   2   9      245.47      278.57    124.46 o 
   9   2   9       39.52       18.76     75.18 o 
  10   2   9       42.08       71.59    329.31 o 
  11   2   9       13.29      -33.38     81.15 o 
 -15   3   9        0.49       64.38     72.67 o 
 -14   3   9     1407.99     1572.81    193.36 o 
 -13   3   9        2.64       74.11     55.29 o 
 -12   3   9       43.26       -3.08     37.41 o 
 -11   3   9       39.40       34.99     39.38 o 
 -10   3   9     5196.23     5101.73    118.28 o 
  -9   3   9        1.45        8.36     34.48 o 
  -8   3   9     2129.24     2137.93     72.46 o 
  -7   3   9      789.13      812.94     53.81 o 
  -6   3   9     3164.18     2987.10     80.65 o 
  -5   3   9      106.76       84.18     32.31 o 
  -4   3   9    11624.72    10628.79    175.20 o 
  -3   3   9      185.42      194.55     43.73 o 
  -2   3   9      604.54      686.65     47.90 o 
  -1   3   9       75.91       37.65     29.51 o 
   0   3   9     3117.36     3104.97    114.86 o 
   1   3   9        0.25        7.08     27.52 o 
   2   3   9     6494.97     6247.74     95.96 o 
   3   3   9       13.82        6.49     22.78 o 
   4   3   9       25.47      -13.96     36.63 o 
   5   3   9       29.65       10.21     36.68 o 
   6   3   9     1573.64     1606.86     84.72 o 
   7   3   9      128.73      215.48     77.51 o 
   8   3   9     1208.62     1148.96    116.99 o 
   9   3   9      106.50        3.10     98.54 o 
  10   3   9      205.83      144.09     84.59 o 
  11   3   9      213.12      381.76    133.94 o 
 -14   4   9     2037.48     2214.08    163.26 o 
 -13   4   9      328.49      378.93     62.32 o 
 -12   4   9      589.61      593.58     57.40 o 
 -11   4   9      118.32       94.57     42.35 o 
 -10   4   9     1730.04     1586.27     69.00 o 
  -9   4   9     1754.03     1776.73     69.21 o 
  -8   4   9     6766.14     6325.80    129.16 o 
  -7   4   9      107.53      118.58     53.52 o 
  -6   4   9        1.45       -9.44     26.83 o 
  -5   4   9      893.33     1104.68     59.44 o 
  -4   4   9     5123.70     4907.66    106.56 o 
  -3   4   9      484.77      610.62     60.56 o 
  -2   4   9     4375.80     4177.50    100.54 o 
  -1   4   9      122.63      160.68     34.50 o 
   0   4   9      450.39      492.99     45.60 o 
   1   4   9      412.87      421.17     39.40 o 
   2   4   9       52.23       71.13     34.99 o 
   3   4   9       71.29       40.77     26.91 o 
   4   4   9       84.92       79.37     30.19 o 
   5   4   9       89.76       98.86     39.36 o 
   6   4   9      564.73      638.93    150.61 o 
   7   4   9       85.19       32.23     71.49 o 
   8   4   9       11.50       15.51     76.74 o 
   9   4   9       49.89       37.61    160.27 o 
  10   4   9      539.21      619.09    246.10 o 
  11   4   9      213.62       47.61    223.51 o 
 -14   5   9      332.27      317.66     72.62 o 
 -13   5   9       21.71       94.27     53.08 o 
 -12   5   9      324.32      313.14     51.10 o 
 -11   5   9       40.55       46.82     39.54 o 
 -10   5   9     1703.24     1601.37     68.37 o 
  -9   5   9       78.10       45.62     35.11 o 
  -8   5   9      255.80      245.26     41.29 o 
  -7   5   9      106.45      107.99     35.56 o 
  -6   5   9      228.18      168.84     35.84 o 
  -5   5   9       17.10        5.77     28.13 o 
  -4   5   9     1008.62      993.88     56.81 o 
  -3   5   9       95.08       79.49     32.71 o 
  -2   5   9       59.66       45.25     32.15 o 
  -1   5   9      769.55      783.47     63.79 o 
   0   5   9     1092.50     1058.26     59.96 o 
   1   5   9     1801.39     1628.42     66.24 o 
   2   5   9     1561.92     1565.97     51.97 o 
   3   5   9      187.75      166.78     33.12 o 
   4   5   9      130.81       50.05     42.28 o 
   5   5   9      975.92     1056.25     92.34 o 
   6   5   9      507.74      506.64    110.95 o 
   7   5   9      442.05      357.82    159.16 o 
   8   5   9      568.89      506.33    223.31 o 
   9   5   9       18.05       48.82    196.48 o 
  10   5   9       93.32     -184.78    197.49 o 
 -14   6   9      265.87      347.86    131.29 o 
 -13   6   9      133.21      209.45     60.83 o 
 -12   6   9       22.24       44.85     43.15 o 
 -11   6   9       25.50       75.55     39.55 o 
 -10   6   9      197.12      245.34     44.50 o 
  -9   6   9      291.04      273.05     44.95 o 
  -8   6   9      763.68      734.76     54.79 o 
  -7   6   9       96.29       73.01     32.93 o 
  -6   6   9        0.66      -28.38     30.04 o 
  -5   6   9        0.06       27.59     29.61 o 
  -4   6   9        7.79      -10.11     29.18 o 
  -3   6   9       47.17       23.40     29.83 o 
  -2   6   9       51.91       31.73     32.73 o 
  -1   6   9      220.92      229.47     40.95 o 
   0   6   9        7.56        2.80     28.54 o 
   1   6   9      214.15      219.59     47.24 o 
   2   6   9      290.10      344.84     38.32 o 
   3   6   9      106.94       60.88     27.56 o 
   4   6   9       13.15      -19.96     39.12 o 
   5   6   9       11.22       -1.22    118.01 o 
   6   6   9      110.99       85.53    176.31 o 
   7   6   9      239.38       84.12    179.13 o 
   8   6   9        1.30      -54.67    184.78 o 
   9   6   9       16.99     -114.58    186.19 o 
  10   6   9       11.85     -307.43    203.94 o 
 -13   7   9       59.67       51.04     46.73 o 
 -12   7   9      184.51      142.58     44.55 o 
 -11   7   9     1191.26     1159.69     68.10 o 
 -10   7   9      225.07      260.34     46.71 o 
  -9   7   9     1507.07     1539.52     98.73 o 
  -8   7   9      539.47      536.25     56.63 o 
  -7   7   9      297.21      274.31     48.60 o 
  -6   7   9      102.44      133.65     36.92 o 
  -5   7   9     2412.58     2047.08     72.78 o 
  -4   7   9      595.35      688.69     55.02 o 
  -3   7   9     1470.52     1448.44     67.19 o 
  -2   7   9        1.16       -1.37     30.99 o 
  -1   7   9      891.97     1029.66     63.49 o 
   0   7   9        5.34      -35.80     26.83 o 
   1   7   9     1432.77     1424.92     77.84 o 
   2   7   9       45.60       35.69     32.94 o 
   3   7   9       43.17        3.01     33.94 o 
   4   7   9       29.55       97.36     71.76 o 
   5   7   9      678.65      583.53     93.22 o 
   6   7   9       60.48       88.56    183.97 o 
   7   7   9      340.84      440.56    216.65 o 
   8   7   9        1.14      -25.62    186.80 o 
   9   7   9        1.25     -208.78    196.68 o 
 -13   8   9      429.25      443.62     58.81 o 
 -12   8   9        6.14      115.04     78.82 o 
 -11   8   9       48.96       -2.96     40.46 o 
 -10   8   9       39.16       72.40     47.40 o 
  -9   8   9      184.77      193.16     44.04 o 
  -8   8   9        3.51        4.72     33.51 o 
  -7   8   9       77.74       40.46     34.07 o 
  -6   8   9       18.43       -0.17     36.22 o 
  -5   8   9        0.41       -7.49     32.31 o 
  -4   8   9        1.90       13.63     34.22 o 
  -3   8   9      187.20      206.53     42.47 o 
  -2   8   9       73.53       41.54     33.65 o 
  -1   8   9       97.98      110.51     37.19 o 
   0   8   9       15.69      -12.27     29.21 o 
   1   8   9      207.61      280.17     39.78 o 
   2   8   9       97.06       30.77     30.71 o 
   3   8   9      539.52      582.98     52.57 o 
   4   8   9        2.16      -38.86    133.34 o 
   5   8   9       19.77      125.47    181.35 o 
   6   8   9        2.04     -154.52    171.47 o 
   7   8   9       99.87     -192.24    173.28 o 
   8   8   9        0.07      -39.74    185.38 o 
 -12   9   9        0.13       17.99     45.25 o 
 -11   9   9     2668.77     2262.02     86.79 o 
 -10   9   9      684.30      676.92     76.55 o 
  -9   9   9     1240.16     1372.27    100.98 o 
  -8   9   9       29.73       46.24     38.19 o 
  -7   9   9      888.16      944.52     71.09 o 
  -6   9   9      866.89      857.84     62.11 o 
  -5   9   9     1312.25     1523.57     87.49 o 
  -4   9   9       83.76       51.89     67.96 o 
  -3   9   9       32.80       46.38     34.20 o 
  -2   9   9      854.89      822.13     59.05 o 
  -1   9   9      729.62      862.44     77.40 o 
   0   9   9      317.66      343.17     41.79 o 
   1   9   9       27.66       48.39     34.33 o 
   2   9   9        4.07      -35.20     39.06 o 
   3   9   9      223.97      257.33     46.72 o 
   4   9   9       23.11      120.90     76.53 o 
   5   9   9       36.85       18.96    178.32 o 
   6   9   9        8.79     -182.76    164.00 o 
   7   9   9        1.36       11.09    197.29 o 
 -11  10   9      343.13      319.33     84.06 o 
 -10  10   9       51.08       41.61     42.66 o 
  -9  10   9      303.89      187.03     45.37 o 
  -8  10   9      275.29      211.02     50.26 o 
  -7  10   9      427.57      413.46     56.94 o 
  -6  10   9       97.93       32.41     36.03 o 
  -5  10   9       19.85       45.02     37.07 o 
  -4  10   9        0.69       15.77     35.34 o 
  -3  10   9      336.14      278.86     50.06 o 
  -2  10   9        4.99      -30.44     36.32 o 
  -1  10   9        9.97       18.41     32.50 o 
   0  10   9        2.75      -26.88     32.03 o 
   1  10   9      422.06      384.22     52.57 o 
   2  10   9      252.59      270.98     50.11 o 
   3  10   9       33.65       44.83     47.58 o 
   4  10   9        8.76       15.81     89.97 o 
   5  10   9      110.63       -5.85    170.66 o 
   6  10   9      458.28      378.03    218.27 o 
 -10  11   9     2205.07     2032.70    155.64 o 
  -9  11   9      406.74      383.96     51.61 o 
  -8  11   9      165.90      148.24     42.21 o 
  -7  11   9       32.47       22.88     35.21 o 
  -6  11   9     1179.31     1263.67     72.80 o 
  -5  11   9      818.19      791.10     61.99 o 
  -4  11   9     2114.16     1741.03    154.48 o 
  -3  11   9       76.79       56.39     41.41 o 
  -2  11   9        9.86        6.47     39.35 o 
  -1  11   9      166.16      188.40     42.85 o 
   0  11   9     1188.56     1180.68    108.99 o 
   1  11   9      139.33      127.21     47.43 o 
   2  11   9      521.23      432.09     57.77 o 
   3  11   9       35.62        0.25     87.44 o 
   4  11   9      349.55      177.32    201.32 o 
   5  11   9        0.75      -80.08    183.37 o 
  -9  12   9        8.35       37.72     42.35 o 
  -8  12   9      251.61      193.86     47.32 o 
  -7  12   9        4.10        5.16     38.63 o 
  -6  12   9      869.25      952.36     68.09 o 
  -5  12   9       99.08       95.16     43.13 o 
  -4  12   9      271.99      339.60     51.79 o 
  -3  12   9        7.84       -8.66     40.26 o 
  -2  12   9     2251.70     1900.46     80.57 o 
  -1  12   9        0.57       16.09     44.03 o 
   0  12   9     1932.39     1887.78     85.64 o 
   1  12   9        7.01       23.32     47.66 o 
   2  12   9      358.37      246.96     72.08 o 
   3  12   9        1.44      -41.90    106.61 o 
   4  12   9     1983.46     1647.68    310.86 o 
  -7  13   9       34.83       23.86     42.11 o 
  -6  13   9      406.89      457.10     58.26 o 
  -5  13   9        0.62       -9.67     42.33 o 
  -4  13   9      219.90      139.99     48.11 o 
  -3  13   9       41.38       58.00     45.88 o 
  -2  13   9       21.30       -5.41     44.90 o 
  -1  13   9        1.71      -14.22     58.91 o 
   0  13   9       60.73       16.31     49.67 o 
   1  13   9        6.79      -23.84     53.18 o 
   2  13   9      573.16      583.88     86.50 o 
  -3  14   9        0.88       34.44     48.47 o 
  -1 -15  10      125.43      209.73     62.54 o 
   0 -15  10      706.40      620.46    103.40 o 
  -5 -14  10      219.13      283.76    197.89 o 
  -4 -14  10      779.07      718.48    109.22 o 
  -3 -14  10       63.03      116.81     57.75 o 
  -2 -14  10      523.80      546.84     72.26 o 
  -1 -14  10      254.44      192.17    129.96 o 
   0 -14  10     1636.46     1591.88    101.20 o 
   1 -14  10      148.35      160.99     57.30 o 
   2 -14  10       37.14      154.32     87.20 o 
   3 -14  10       13.37       34.94     51.45 o 
   4 -14  10      189.26      213.45     60.11 o 
  -7 -13  10      129.05      168.69    154.72 o 
  -6 -13  10      603.50      821.09    114.24 o 
  -5 -13  10      162.39      284.02     87.52 o 
  -4 -13  10        0.95       93.55     76.66 o 
  -3 -13  10       14.93        8.41     51.79 o 
  -2 -13  10     1277.74     1152.90     85.55 o 
  -1 -13  10      567.74      617.15     73.72 o 
   0 -13  10      484.78      547.60     72.30 o 
   1 -13  10       67.32       48.15     51.07 o 
   2 -13  10      262.97      314.61     62.05 o 
   3 -13  10      282.50      374.09    124.79 o 
   4 -13  10      691.50      854.79     77.63 o 
   5 -13  10      692.62      630.38    105.20 o 
   6 -13  10       10.53       -5.19     59.17 o 
  -8 -12  10        0.02       76.29     86.94 o 
  -7 -12  10       61.81      162.49    125.37 o 
  -6 -12  10      976.94     1211.33    124.15 o 
  -5 -12  10     1539.12     1616.19    136.09 o 
  -4 -12  10      103.71       85.59     51.20 o 
  -3 -12  10      132.34      175.75     88.16 o 
  -2 -12  10       64.35      112.43     52.24 o 
  -1 -12  10      491.18      647.01     67.56 o 
   0 -12  10      339.31      344.71     85.34 o 
   1 -12  10      822.51      962.47    185.78 o 
   2 -12  10       30.08       58.24     48.80 o 
   3 -12  10        2.40       76.64     61.62 o 
   4 -12  10       22.69       30.12     97.01 o 
   5 -12  10      578.68      617.90     80.27 o 
   6 -12  10       18.63       84.44     56.86 o 
   7 -12  10      132.16      127.35     70.30 o 
  -9 -11  10        1.31       88.35    103.08 o 
  -8 -11  10      190.22      226.03    144.03 o 
  -7 -11  10     1371.84     1526.22    131.24 o 
  -6 -11  10      528.50      499.11     95.15 o 
  -5 -11  10      363.75      548.74     94.89 o 
  -4 -11  10       50.89       33.26     45.21 o 
  -3 -11  10     1279.69     1370.87    125.99 o 
  -2 -11  10      348.20      385.30     60.09 o 
  -1 -11  10     2522.38     2560.05    110.54 o 
   0 -11  10       13.39       44.81     39.78 o 
   1 -11  10      277.47      268.96     47.72 o 
   2 -11  10        0.23       34.71     40.02 o 
   3 -11  10     1225.80     1305.05     83.71 o 
   4 -11  10        0.52      -14.36     44.16 o 
   5 -11  10     1181.74     1408.82    100.83 o 
   6 -11  10        2.63       57.50    115.49 o 
   7 -11  10       36.73       68.40     59.45 o 
   8 -11  10       62.26       11.69     88.86 o 
 -10 -10  10       85.88      195.87    101.67 o 
  -9 -10  10        1.22      -22.78     87.25 o 
  -8 -10  10        0.02       88.35     91.89 o 
  -7 -10  10      357.97      267.56    111.96 o 
  -6 -10  10       26.07       63.70     95.92 o 
  -5 -10  10      543.42      641.04     94.96 o 
  -4 -10  10        2.93       23.42     42.13 o 
  -3 -10  10       63.61       84.32     43.09 o 
  -2 -10  10        1.90        6.93     39.96 o 
  -1 -10  10     1169.32     1175.01     66.63 o 
   0 -10  10       63.95       53.90     39.29 o 
   1 -10  10      414.51      481.70     57.82 o 
   2 -10  10       36.81       26.16     34.05 o 
   3 -10  10      389.55      333.61     47.17 o 
   4 -10  10       81.07       59.84     73.49 o 
   5 -10  10       78.14       67.98     65.96 o 
   6 -10  10      153.61      145.14     61.07 o 
   7 -10  10      152.43      149.35    164.81 o 
   8 -10  10        5.45      -10.40     80.69 o 
   9 -10  10      176.13      221.76     67.10 o 
 -11  -9  10      466.29      681.37     99.90 o 
 -10  -9  10       37.78      185.18     99.25 o 
  -9  -9  10      829.10      927.06    106.38 o 
  -8  -9  10      609.17      633.93     96.64 o 
  -7  -9  10     1947.36     1900.55     92.46 o 
  -6  -9  10        4.47      -38.98     64.06 o 
  -5  -9  10      114.52      119.32    150.08 o 
  -4  -9  10     1314.02     1394.34     78.65 o 
  -3  -9  10      472.70      472.42     49.80 o 
  -2  -9  10       14.74       12.92     33.64 o 
  -1  -9  10      141.60       82.52     38.11 o 
   0  -9  10      244.26      224.46     42.99 o 
   1  -9  10      848.88     1028.30     59.90 o 
   2  -9  10       53.12       32.84     36.69 o 
   3  -9  10        5.95       -3.79     34.87 o 
   4  -9  10      146.59      186.53     68.15 o 
   5  -9  10      122.51       81.28     53.71 o 
   6  -9  10       68.39      -20.55     52.70 o 
   7  -9  10       12.66       44.16     52.65 o 
   8  -9  10      182.38      261.52     66.60 o 
   9  -9  10      134.13       80.29     67.98 o 
 -12  -8  10        7.65      197.00     87.19 o 
 -11  -8  10      316.63      503.37    161.88 o 
 -10  -8  10       16.46      250.63    148.07 o 
  -9  -8  10      531.95      555.52    112.49 o 
  -8  -8  10        1.34       66.47     50.49 o 
  -7  -8  10      244.30      268.02     48.10 o 
  -6  -8  10       82.94       57.34     44.74 o 
  -5  -8  10      661.82      516.23     63.71 o 
  -4  -8  10      272.32      302.87     43.02 o 
  -3  -8  10        0.60      -80.37     43.76 o 
  -2  -8  10       44.34      -19.04     33.61 o 
  -1  -8  10      280.18      312.36     43.07 o 
   0  -8  10     1036.07     1095.36     60.97 o 
   1  -8  10      158.65      156.17     41.58 o 
   2  -8  10      312.64      309.45     43.84 o 
   3  -8  10        6.41      -24.55     34.52 o 
   4  -8  10     1822.73     1807.51     65.73 o 
   5  -8  10      263.36      221.62     60.31 o 
   6  -8  10      929.60      957.74     86.57 o 
   7  -8  10      251.52      119.28     56.60 o 
   8  -8  10      543.50      333.99    275.86 o 
   9  -8  10       46.71      -77.26     59.51 o 
 -12  -7  10      824.63      608.03    172.35 o 
 -11  -7  10      303.30      342.73     65.28 o 
 -10  -7  10      876.39      903.25    102.30 o 
  -9  -7  10       48.39       88.87     54.56 o 
  -8  -7  10      758.68      777.34     64.31 o 
  -7  -7  10     1235.77     1288.90     72.91 o 
  -6  -7  10     6672.35     6200.20    197.25 o 
  -5  -7  10      420.50      431.49     52.00 o 
  -4  -7  10       29.36        4.30     30.83 o 
  -3  -7  10      205.85      169.28     37.16 o 
  -2  -7  10     9619.09     8888.62    278.54 o 
  -1  -7  10     2146.86     2108.20     68.17 o 
   0  -7  10     3576.63     3433.35     85.15 o 
   1  -7  10      262.75      239.26     39.61 o 
   2  -7  10     4238.00     4346.61    119.72 o 
   3  -7  10     1140.65     1204.86     55.72 o 
   4  -7  10     3527.30     3711.12     95.24 o 
   5  -7  10        1.87       -3.60     40.01 o 
   6  -7  10      931.14      928.22    145.24 o 
   7  -7  10      990.47      943.91     88.46 o 
   8  -7  10      607.70      727.73    117.91 o 
   9  -7  10       21.26       24.57     66.17 o 
  10  -7  10       67.23       89.15    173.48 o 
 -13  -6  10       11.96       94.71     60.69 o 
 -12  -6  10       90.46      175.06     62.41 o 
 -11  -6  10        4.17       53.64     65.23 o 
 -10  -6  10       45.81       -9.62     36.57 o 
  -9  -6  10        0.21       -1.23     38.93 o 
  -8  -6  10      603.64      645.69     56.96 o 
  -7  -6  10       30.75        6.39     29.78 o 
  -6  -6  10       82.10       84.47     29.22 o 
  -5  -6  10      532.92      589.69     40.15 o 
  -4  -6  10      707.56      781.43     41.06 o 
  -3  -6  10      309.15      364.61     35.85 o 
  -2  -6  10     1112.36     1132.52     45.35 o 
  -1  -6  10      451.12      434.11     42.60 o 
   0  -6  10     1983.86     2109.56     93.81 o 
   1  -6  10        6.23      -21.80     31.66 o 
   2  -6  10     2274.07     2142.13     66.79 o 
   3  -6  10       22.64       -8.32     31.97 o 
   4  -6  10       39.32       24.19     32.93 o 
   5  -6  10      126.56      114.65     50.03 o 
   6  -6  10     1913.59     1709.58     73.83 o 
   7  -6  10        2.61      -77.39     40.22 o 
   8  -6  10      311.27      395.16     63.74 o 
   9  -6  10        2.52      -21.72     62.73 o 
  10  -6  10      298.91       99.52     69.40 o 
  11  -6  10        8.92      -59.89     70.97 o 
 -13  -5  10        0.10      103.58     69.30 o 
 -12  -5  10      724.41      730.50     84.00 o 
 -11  -5  10        0.73       57.40     53.22 o 
 -10  -5  10       28.74       40.61     41.30 o 
  -9  -5  10       23.50        5.69     39.29 o 
  -8  -5  10     2058.85     1731.41     79.46 o 
  -7  -5  10       78.79       37.28     33.28 o 
  -6  -5  10     1099.23     1073.16     49.19 o 
  -5  -5  10      284.51      338.67     32.96 o 
  -4  -5  10      978.15     1054.46     53.72 o 
  -3  -5  10      156.63      137.41     23.85 o 
  -2  -5  10     1935.41     1823.26     44.73 o 
  -1  -5  10       42.90       24.67     22.23 o 
   0  -5  10       40.70       13.63     19.79 o 
   1  -5  10       37.04       -0.87     27.08 o 
   2  -5  10       40.86       17.09     28.10 o 
   3  -5  10      161.53      157.29     36.84 o 
   4  -5  10      882.43      895.02     67.73 o 
   5  -5  10      127.74      171.64     40.82 o 
   6  -5  10        0.62      -31.32     33.40 o 
   7  -5  10       29.09       16.18     49.73 o 
   8  -5  10      605.61      608.86     68.34 o 
   9  -5  10      367.30      227.45     69.80 o 
  10  -5  10      437.22      431.51     83.54 o 
  11  -5  10       15.42      -37.37     66.51 o 
 -14  -4  10        6.77      141.57     63.86 o 
 -13  -4  10        3.93      102.48     57.35 o 
 -12  -4  10       59.52      139.83     58.06 o 
 -11  -4  10        4.34      -50.91     67.49 o 
 -10  -4  10      113.03      127.56     43.14 o 
  -9  -4  10       15.23       53.95     39.73 o 
  -8  -4  10      619.80      676.14     69.06 o 
  -7  -4  10       36.19       34.57     32.62 o 
  -6  -4  10        0.53      -13.64     26.37 o 
  -5  -4  10      565.64      664.59     48.84 o 
  -4  -4  10      244.95      242.06     26.86 o 
  -3  -4  10      527.65      491.59     38.28 o 
  -2  -4  10      407.14      398.94     29.63 o 
  -1  -4  10      108.22      108.76     21.23 o 
   0  -4  10      689.98      738.89     31.26 o 
   1  -4  10      470.41      448.87     26.39 o 
   2  -4  10      837.74      855.45     42.49 o 
   3  -4  10     1080.46     1034.49     47.87 o 
   4  -4  10      356.43      324.68     41.43 o 
   5  -4  10        4.09      -70.21     35.11 o 
   6  -4  10      256.80      113.57     33.44 o 
   7  -4  10      892.82      953.81     62.00 o 
   8  -4  10      637.70      771.31     87.78 o 
   9  -4  10      689.43      882.80    178.02 o 
  10  -4  10      177.35      101.92    157.65 o 
  11  -4  10      172.78      107.71     75.25 o 
 -14  -3  10      120.84      212.53     67.44 o 
 -13  -3  10      339.04      406.38    102.58 o 
 -12  -3  10      352.62      298.32     61.76 o 
 -11  -3  10        7.18       44.78     42.70 o 
 -10  -3  10       97.70       86.02     42.25 o 
  -9  -3  10      820.31      871.19     65.90 o 
  -8  -3  10     1331.68     1448.81     64.90 o 
  -7  -3  10      534.32      554.06     49.73 o 
  -6  -3  10      162.94      130.71     34.19 o 
  -5  -3  10      521.43      573.91     44.85 o 
  -4  -3  10      764.19      798.38     39.56 o 
  -3  -3  10     1315.59     1230.12     54.95 o 
  -2  -3  10     1283.84     1145.15     37.09 o 
  -1  -3  10      371.64      356.85     32.68 o 
   0  -3  10       61.90       28.22     20.12 o 
   1  -3  10      863.21      930.99     46.62 o 
   2  -3  10      228.96      211.59     25.92 o 
   3  -3  10      733.10      784.51     41.79 o 
   4  -3  10      668.14      657.67     46.74 o 
   5  -3  10       68.53       90.79     28.83 o 
   6  -3  10       22.14       -2.65     38.13 o 
   7  -3  10       13.47       -0.07     58.19 o 
   8  -3  10        7.50      -36.24     49.46 o 
   9  -3  10      124.99       81.62     62.01 o 
  10  -3  10        4.70       22.96     67.95 o 
  11  -3  10       95.72       94.00     82.30 o 
 -14  -2  10       14.83       -4.84     76.93 o 
 -13  -2  10      193.96      189.12     63.27 o 
 -12  -2  10      201.24      315.45     83.30 o 
 -11  -2  10       27.17       69.57     40.96 o 
 -10  -2  10        9.48       19.55     37.09 o 
  -9  -2  10      367.19      387.86     48.01 o 
  -8  -2  10      112.10      101.25     38.08 o 
  -7  -2  10      552.80      570.32     53.23 o 
  -6  -2  10      227.15      231.44     58.25 o 
  -5  -2  10      683.50      675.60     52.03 o 
  -4  -2  10      316.29      370.81     33.35 o 
  -3  -2  10     4775.83     4283.68     66.62 o 
  -2  -2  10      148.11      146.00     23.77 o 
  -1  -2  10      190.86      123.85     22.34 o 
   0  -2  10      135.12      114.97     25.57 o 
   1  -2  10     3873.94     3721.15     53.31 o 
   2  -2  10       60.57       69.68     20.67 o 
   3  -2  10     1871.32     1747.56     49.27 o 
   4  -2  10       38.14       25.07     35.92 o 
   5  -2  10     1128.57     1066.73     89.89 o 
   6  -2  10       88.22       45.93     38.65 o 
   7  -2  10     3032.69     2971.08    121.71 o 
   8  -2  10       32.07       -3.56     47.77 o 
   9  -2  10      530.09      623.46     99.78 o 
  10  -2  10       17.03       -6.83     63.58 o 
  11  -2  10      627.59      697.36    124.46 o 
 -14  -1  10      349.00      285.20     65.35 o 
 -13  -1  10     1694.71     1765.40    110.32 o 
 -12  -1  10       52.73       50.97     50.16 o 
 -11  -1  10      353.01      418.50     51.65 o 
 -10  -1  10      152.15      141.69     41.62 o 
  -9  -1  10     1665.22     1435.06     74.74 o 
  -8  -1  10       29.63       57.08     37.88 o 
  -7  -1  10      441.78      417.37     48.79 o 
  -6  -1  10       41.77       47.47     35.43 o 
  -5  -1  10      912.17      893.69     56.36 o 
  -4  -1  10      280.46      251.04     38.20 o 
  -3  -1  10     1574.42     1531.09     47.68 o 
  -2  -1  10       53.93       39.83     22.34 o 
  -1  -1  10     1844.07     1834.19     46.51 o 
   0  -1  10       36.87       46.27     22.71 o 
   1  -1  10      712.68      850.52     47.30 o 
   2  -1  10       48.88       48.94     21.04 o 
   3  -1  10      534.84      641.08     38.39 o 
   4  -1  10       10.01       44.42     29.68 o 
   5  -1  10        3.13      -52.20     34.70 o 
   6  -1  10       15.95      -47.67     34.39 o 
   7  -1  10      108.84       81.80     44.91 o 
   8  -1  10        2.73       12.31     53.30 o 
   9  -1  10        2.58      -39.01     67.11 o 
  10  -1  10       71.05       80.41     79.07 o 
  11  -1  10       15.62       40.49     86.68 o 
 -14   0  10      204.06      135.68     74.71 o 
 -13   0  10      583.65      524.55    128.58 o 
 -12   0  10        4.52      -16.14     49.53 o 
 -11   0  10     1613.81     1567.57    102.64 o 
 -10   0  10       60.62       89.86     40.09 o 
  -9   0  10     4095.66     3881.72    142.99 o 
  -8   0  10      168.20      132.23     40.54 o 
  -7   0  10        2.12      -41.78     33.11 o 
  -6   0  10        4.52      -20.72     31.98 o 
  -5   0  10     2745.39     2540.51     76.76 o 
  -4   0  10      630.02      600.72     47.78 o 
  -3   0  10     4204.68     3857.16     84.54 o 
  -2   0  10      185.38      210.49     41.75 o 
  -1   0  10        1.62       -3.33     20.43 o 
   0   0  10      183.93      192.72     26.53 o 
   1   0  10     1314.09     1156.07     58.68 o 
   2   0  10     1668.77     1490.23     43.73 o 
   3   0  10     2779.95     2584.51     51.23 o 
   4   0  10        0.44       24.41     23.99 o 
   5   0  10        4.82      -20.70     33.29 o 
   6   0  10      260.13      320.65     48.03 o 
   7   0  10     1316.59     1542.91    187.83 o 
   8   0  10      441.08      464.14     88.55 o 
   9   0  10      375.00      311.08     86.44 o 
  10   0  10       48.13      -71.78    164.10 o 
  11   0  10      176.29      146.21    116.70 o 
 -14   1  10      142.86      161.88     67.00 o 
 -13   1  10     1409.59     1652.64    159.59 o 
 -12   1  10      359.99      459.28     87.50 o 
 -11   1  10     1718.87     1783.21     90.09 o 
 -10   1  10      119.49      136.31     39.78 o 
  -9   1  10       12.94      -21.24     36.91 o 
  -8   1  10     1541.75     1435.27     86.79 o 
  -7   1  10     5130.71     4699.06    109.65 o 
  -6   1  10      855.49      940.88     59.08 o 
  -5   1  10      825.08      809.88     67.11 o 
  -4   1  10      358.42      428.42     44.85 o 
  -3   1  10      937.65     1128.46     59.56 o 
  -2   1  10     2251.45     2056.77     56.82 o 
  -1   1  10     2417.66     2164.96     58.99 o 
   0   1  10      542.11      600.47     39.40 o 
   1   1  10       17.04       44.49     24.88 o 
   2   1  10        0.02       -9.80     23.46 o 
   3   1  10       41.34        2.91     26.49 o 
   4   1  10      398.14      404.60     64.18 o 
   5   1  10       14.02      -12.22     29.07 o 
   6   1  10      233.56      164.18     62.34 o 
   7   1  10      356.78      438.00     84.77 o 
   8   1  10      299.65      514.21     94.65 o 
   9   1  10        6.90      -49.65    129.51 o 
  10   1  10      114.54      -51.10    298.25 o 
  11   1  10      208.59      215.06    100.66 o 
 -14   2  10     1354.49     1420.76    170.18 o 
 -13   2  10     1542.35     1648.25     98.44 o 
 -12   2  10     1651.78     1675.67     78.49 o 
 -11   2  10       76.85       33.65     40.05 o 
 -10   2  10     1356.49     1447.46    105.87 o 
  -9   2  10     3417.73     3055.50     91.83 o 
  -8   2  10     8966.02     8312.40    158.00 o 
  -7   2  10     1651.93     1658.58     69.14 o 
  -6   2  10      185.21      162.80     37.97 o 
  -5   2  10     1069.27     1119.55     67.96 o 
  -4   2  10    11780.11    10774.64    180.82 o 
  -3   2  10     5534.24     5068.42    110.09 o 
  -2   2  10     9049.80     8436.47    151.67 o 
  -1   2  10       43.20       13.27     38.03 o 
   0   2  10     3322.01     3133.95     84.12 o 
   1   2  10     3438.89     3157.82     73.69 o 
   2   2  10    12131.31    11691.16    166.98 o 
   3   2  10       65.76      141.32     34.52 o 
   4   2  10      226.00      268.79     55.87 o 
   5   2  10      513.00      597.72     76.81 o 
   6   2  10     1884.96     1951.29     94.60 o 
   7   2  10       47.02       81.97     98.64 o 
   8   2  10       58.53      -10.68     55.01 o 
   9   2  10       60.29       35.92    118.92 o 
  10   2  10      286.42      162.59    108.12 o 
  11   2  10       58.43       22.86     94.99 o 
 -14   3  10      297.34      290.54     68.54 o 
 -13   3  10       65.70      135.53     56.99 o 
 -12   3  10      520.51      530.25     57.61 o 
 -11   3  10      264.04      273.07     49.05 o 
 -10   3  10     4217.31     4095.85    108.69 o 
  -9   3  10       39.99       32.37     57.39 o 
  -8   3  10       11.59       -4.00     35.18 o 
  -7   3  10      155.23      161.23     49.19 o 
  -6   3  10    11512.08    11049.88    188.09 o 
  -5   3  10      335.99      265.64     40.78 o 
  -4   3  10     8524.17     8145.28    220.26 o 
  -3   3  10      502.75      490.48     47.18 o 
  -2   3  10     3884.09     3757.68     94.17 o 
  -1   3  10       30.40       40.18     32.97 o 
   0   3  10    10612.63    10318.32    288.59 o 
   1   3  10       21.21       11.98     29.21 o 
   2   3  10      551.92      611.68     45.98 o 
   3   3  10      114.59      155.27     37.65 o 
   4   3  10     5120.79     5371.86    116.34 o 
   5   3  10       96.49      225.32     45.80 o 
   6   3  10     1074.96     1119.56     72.55 o 
   7   3  10      295.60      358.28    142.11 o 
   8   3  10       85.88       94.10     97.03 o 
   9   3  10      107.60       45.73    124.26 o 
  10   3  10       89.93       60.13     75.16 o 
 -14   4  10     1037.74     1084.90    134.66 o 
 -13   4  10       68.52       -8.33     51.11 o 
 -12   4  10        3.05       23.25     44.27 o 
 -11   4  10      331.61      227.90     75.27 o 
 -10   4  10     2235.24     2031.64     78.74 o 
  -9   4  10      371.89      434.97     51.26 o 
  -8   4  10     3435.78     3211.67     93.20 o 
  -7   4  10       66.66       59.35     35.91 o 
  -6   4  10     2180.59     1993.53     74.80 o 
  -5   4  10     1916.82     1847.11     68.70 o 
  -4   4  10    11003.68    10180.33    206.41 o 
  -3   4  10      457.68      499.84     48.66 o 
  -2   4  10      469.19      442.51     70.26 o 
  -1   4  10      698.80      723.23     53.21 o 
   0   4  10     3708.93     3633.08    119.27 o 
   1   4  10       86.01       37.89     32.40 o 
   2   4  10     3802.63     3952.27    129.90 o 
   3   4  10       11.28        8.31     31.80 o 
   4   4  10        3.33       -4.66     50.74 o 
   5   4  10        0.28      -24.45     50.52 o 
   6   4  10      691.35      764.18    151.49 o 
   7   4  10       81.41     -320.74    160.37 o 
   8   4  10      769.54      720.36    236.82 o 
   9   4  10       88.51      234.81    211.00 o 
  10   4  10       85.86     -191.64    205.35 o 
 -14   5  10      147.10      109.83     68.45 o 
 -13   5  10      139.48      162.20     58.68 o 
 -12   5  10        7.59       40.60     45.12 o 
 -11   5  10        5.29       -0.28     39.99 o 
 -10   5  10       81.23      109.98     42.70 o 
  -9   5  10       87.52       76.00     39.48 o 
  -8   5  10       17.08       29.63     36.81 o 
  -7   5  10      612.08      676.35     55.20 o 
  -6   5  10       29.23        7.49     34.39 o 
  -5   5  10        1.61      -23.58     32.12 o 
  -4   5  10      630.13      597.57     50.96 o 
  -3   5  10      573.07      559.16     66.56 o 
  -2   5  10       20.94       -1.22     33.95 o 
  -1   5  10       17.32      -62.04     31.02 o 
   0   5  10      713.11      788.52     68.42 o 
   1   5  10      573.44      555.06     46.00 o 
   2   5  10      708.45      877.11     49.20 o 
   3   5  10        0.14        9.75     29.16 o 
   4   5  10      686.43      734.11     87.07 o 
   5   5  10      128.89       70.93     74.87 o 
   6   5  10      940.27      969.28    240.25 o 
   7   5  10      412.22      371.37    206.97 o 
   8   5  10       14.74       58.10    203.14 o 
   9   5  10       72.66      153.11    226.13 o 
 -13   6  10      198.27      209.53     51.92 o 
 -12   6  10      145.41      144.47     46.48 o 
 -11   6  10       48.47        4.81     41.21 o 
 -10   6  10     1359.24     1553.46     79.75 o 
  -9   6  10      801.16      751.85     60.61 o 
  -8   6  10       99.78       72.91     38.44 o 
  -7   6  10      275.76      227.17     43.68 o 
  -6   6  10      593.15      520.79     50.66 o 
  -5   6  10      361.25      331.32     45.87 o 
  -4   6  10      261.53      266.20     45.45 o 
  -3   6  10     1637.97     1603.93     70.94 o 
  -2   6  10       88.18      111.16     38.66 o 
  -1   6  10       84.71       66.55     37.20 o 
   0   6  10        1.58      -35.23     29.98 o 
   1   6  10      611.92      641.46     57.63 o 
   2   6  10      228.03      287.82     39.12 o 
   3   6  10       51.84       53.87     34.89 o 
   4   6  10        6.58       44.20     72.91 o 
   5   6  10       73.28       77.43     74.05 o 
   6   6  10        5.50        5.24    180.34 o 
   7   6  10       15.87      -44.98    187.00 o 
   8   6  10        4.51      168.04    199.30 o 
   9   6  10        0.84     -365.93    184.58 o 
 -13   7  10       44.17       29.01     46.57 o 
 -12   7  10      138.42      153.60     59.19 o 
 -11   7  10      878.77      964.65     69.90 o 
 -10   7  10     1105.00     1016.20     70.01 o 
  -9   7  10      312.81      317.54     53.68 o 
  -8   7  10       96.00       62.27     37.88 o 
  -7   7  10     1469.23     1340.44     69.63 o 
  -6   7  10      843.58      867.70     60.62 o 
  -5   7  10     2955.24     2520.90     83.59 o 
  -4   7  10      123.37      130.96     39.61 o 
  -3   7  10       42.86       26.67     33.85 o 
  -2   7  10      297.15      224.94     43.24 o 
  -1   7  10     2448.52     2096.43     78.83 o 
   0   7  10      311.56      402.09     41.07 o 
   1   7  10     1072.47     1345.75     63.88 o 
   2   7  10       74.06       58.53     37.06 o 
   3   7  10      288.55      298.26     45.38 o 
   4   7  10       11.48       53.35     98.24 o 
   5   7  10      365.94      125.27    181.75 o 
   6   7  10       57.11      -40.14    183.97 o 
   7   7  10      477.58      461.95    244.09 o 
   8   7  10        3.77     -100.26    206.77 o 
 -12   8  10       40.90       34.54     45.29 o 
 -11   8  10      169.27      209.44     51.15 o 
 -10   8  10       32.10       33.02     41.58 o 
  -9   8  10     1421.21     1428.91    113.20 o 
  -8   8  10        7.81       26.15     37.65 o 
  -7   8  10      526.21      555.24     56.88 o 
  -6   8  10        3.60      -15.51     32.71 o 
  -5   8  10      570.87      611.70     77.50 o 
  -4   8  10        0.53      -38.42     35.39 o 
  -3   8  10     2221.15     2031.97     79.45 o 
  -2   8  10      101.52      132.03     43.43 o 
  -1   8  10      233.65      179.20     37.36 o 
   0   8  10       18.14       26.64     33.28 o 
   1   8  10     1457.43     1501.39     74.31 o 
   2   8  10       21.26       35.04     40.47 o 
   3   8  10        2.78       36.19     38.22 o 
   4   8  10       31.96       69.25     71.47 o 
   5   8  10      340.34      349.39    199.10 o 
   6   8  10        0.42      -61.73    181.35 o 
   7   8  10        3.55     -234.81    199.71 o 
 -12   9  10       76.35       94.42     66.53 o 
 -11   9  10      960.25      989.28    112.30 o 
 -10   9  10      290.15      196.52     49.79 o 
  -9   9  10      786.46      895.90     88.66 o 
  -8   9  10        4.76        6.28     39.63 o 
  -7   9  10      464.32      469.25     55.37 o 
  -6   9  10      871.71      714.91     92.33 o 
  -5   9  10     2222.10     2032.67     81.59 o 
  -4   9  10      229.79      298.72     50.88 o 
  -3   9  10      106.89       94.60     40.16 o 
  -2   9  10      286.72      331.83     48.67 o 
  -1   9  10     1455.65     1535.73     62.25 o 
   0   9  10      282.38      258.28     54.84 o 
   1   9  10     1436.23     1649.11     73.17 o 
   2   9  10        0.20      -41.66     35.60 o 
   3   9  10      545.83      499.50     56.34 o 
   4   9  10      303.80      382.27    286.85 o 
   5   9  10      220.40      305.81    208.99 o 
   6   9  10       21.02       24.81    194.87 o 
 -11  10  10      213.63      222.55     53.72 o 
 -10  10  10       37.19       65.43     46.98 o 
  -9  10  10      923.30      929.22     70.59 o 
  -8  10  10       23.72      -16.51     40.17 o 
  -7  10  10       73.29       41.70     40.91 o 
  -6  10  10       41.26       56.21     43.79 o 
  -5  10  10       23.54       -8.57     37.29 o 
  -4  10  10        5.53       18.42     38.99 o 
  -3  10  10       19.97        3.91     37.77 o 
  -2  10  10        9.84        3.23     38.77 o 
  -1  10  10      179.91      168.83     46.61 o 
   0  10  10      124.22      193.20     48.48 o 
   1  10  10      111.27      127.63     45.29 o 
   2  10  10       26.76       24.28     38.76 o 
   3  10  10       90.75       66.71     96.39 o 
   4  10  10       47.30       59.11    188.81 o 
   5  10  10      239.55      355.64    215.44 o 
 -10  11  10      304.11      233.65     55.13 o 
  -9  11  10       76.87       76.87     42.86 o 
  -8  11  10        0.26       41.64     40.86 o 
  -7  11  10      983.23      991.29     70.72 o 
  -6  11  10     1632.89     1608.12     95.82 o 
  -5  11  10     1113.13     1191.80     72.84 o 
  -4  11  10     1497.27     1449.81     79.09 o 
  -3  11  10       19.13       49.82     41.87 o 
  -2  11  10     1194.30     1341.11     78.48 o 
  -1  11  10      598.17      505.89     59.48 o 
   0  11  10     2104.17     1865.68     84.62 o 
   1  11  10      335.29      349.58     57.39 o 
   2  11  10        0.45       -6.53     45.78 o 
   3  11  10      147.03      175.36     93.09 o 
   4  11  10      901.64      788.34    258.81 o 
  -8  12  10       13.97       43.73     43.57 o 
  -7  12  10       51.31       33.36     45.06 o 
  -6  12  10       12.47       70.91     43.51 o 
  -5  12  10       45.49       16.54     43.30 o 
  -4  12  10      239.91      118.63     47.88 o 
  -3  12  10      154.50      155.81     49.98 o 
  -2  12  10      330.66      417.38     58.88 o 
  -1  12  10       43.24       12.98     45.37 o 
   0  12  10       33.31       38.18     50.39 o 
   1  12  10       89.38       97.87     49.75 o 
   2  12  10      526.11      556.58     87.38 o 
  -5  13  10        0.50       38.92     45.07 o 
  -4  13  10      192.98      160.09     52.28 o 
  -3  13  10       27.62       -7.49     46.11 o 
  -2  13  10      147.39      162.07     54.37 o 
  -1  13  10      110.36       94.12     93.55 o 
  -3 -14  11       50.59      128.41     99.78 o 
  -2 -14  11      869.24      799.72    100.06 o 
  -1 -14  11      101.77       22.96     56.22 o 
   0 -14  11      905.67      821.28     82.80 o 
   1 -14  11        5.43       75.91     61.32 o 
   2 -14  11       18.04       88.30     84.10 o 
  -6 -13  11        8.83      147.48    164.61 o 
  -5 -13  11        0.69      197.25    196.08 o 
  -4 -13  11       62.98       19.57     72.99 o 
  -3 -13  11        7.67      -21.19     83.16 o 
  -2 -13  11      276.60      322.08     62.82 o 
  -1 -13  11      223.54      301.75     82.31 o 
   0 -13  11        2.22       69.30     49.95 o 
   1 -13  11       37.08       60.25     48.72 o 
   2 -13  11      180.24      182.24     99.07 o 
   3 -13  11      293.31      309.87     62.60 o 
   4 -13  11      645.10      588.03     85.40 o 
   5 -13  11      101.59       64.14     60.37 o 
  -7 -12  11      731.88      905.47    262.85 o 
  -6 -12  11      402.18      459.46     98.45 o 
  -5 -12  11      890.23      913.73    116.39 o 
  -4 -12  11        0.53       68.72     72.51 o 
  -3 -12  11       47.16       96.69     61.54 o 
  -2 -12  11      445.20      323.78     59.49 o 
  -1 -12  11     2442.40     2364.84    142.92 o 
   0 -12  11      548.16      703.58     70.93 o 
   1 -12  11      383.85      362.02    136.54 o 
   2 -12  11       18.56       86.82    125.07 o 
   3 -12  11      754.21      964.04     79.83 o 
   4 -12  11      787.36      858.89     92.32 o 
   5 -12  11     1491.98     1394.41    106.98 o 
   6 -12  11       47.68      106.70     62.25 o 
  -8 -11  11      184.47      329.62     90.68 o 
  -7 -11  11      409.28      465.77     80.24 o 
  -6 -11  11       63.77       47.41     77.06 o 
  -5 -11  11      303.57      354.61    121.84 o 
  -4 -11  11      108.16       48.25     73.45 o 
  -3 -11  11      986.96      962.45    127.00 o 
  -2 -11  11        6.27       72.60     48.23 o 
  -1 -11  11      282.76      265.65     57.87 o 
   0 -11  11        4.64        4.52     44.23 o 
   1 -11  11       77.55      111.37    107.74 o 
   2 -11  11       39.60       47.17     47.40 o 
   3 -11  11      962.04     1119.92     81.99 o 
   4 -11  11       51.87      -12.80     64.05 o 
   5 -11  11      261.23      285.50     99.15 o 
   6 -11  11        5.66      -31.46     56.47 o 
   7 -11  11      381.23      473.81     80.58 o 
 -10 -10  11      192.66      313.48    124.06 o 
  -9 -10  11      146.05       75.67    217.86 o 
  -8 -10  11        4.32      159.79    105.70 o 
  -7 -10  11     1344.91     1507.68    119.96 o 
  -6 -10  11      287.52      300.81     71.25 o 
  -5 -10  11     1972.93     1729.93    133.26 o 
  -4 -10  11       42.71        8.67     64.97 o 
  -3 -10  11      713.43      780.60     71.65 o 
  -2 -10  11       19.96       17.20     44.83 o 
  -1 -10  11     5835.11     5429.76    234.92 o 
   0 -10  11       44.35      112.02     49.33 o 
   1 -10  11        5.18       24.67     49.64 o 
   2 -10  11        0.86       14.43     40.15 o 
   3 -10  11     2187.01     1944.36     75.06 o 
   4 -10  11       12.43       59.22     57.09 o 
   5 -10  11      956.27     1045.46     94.51 o 
   6 -10  11        5.65      -79.53     53.82 o 
   7 -10  11      380.38      260.47     80.79 o 
   8 -10  11        7.97      -25.44    114.68 o 
 -10  -9  11       98.87      207.17    105.90 o 
  -9  -9  11       52.75       16.54     76.96 o 
  -8  -9  11       95.65       35.13     75.44 o 
  -7  -9  11      796.27      694.25     97.96 o 
  -6  -9  11        0.14       25.15     56.12 o 
  -5  -9  11       44.05       47.48     59.78 o 
  -4  -9  11       55.51      115.42     69.93 o 
  -3  -9  11     1213.60     1199.27     80.52 o 
  -2  -9  11        4.20       -4.33     39.93 o 
  -1  -9  11      782.19      833.03     70.63 o 
   0  -9  11        3.45      -19.14     36.60 o 
   1  -9  11      203.59      157.74     42.08 o 
   2  -9  11        2.20       66.14     39.25 o 
   3  -9  11      974.62     1181.66    100.92 o 
   4  -9  11       78.97       35.24     44.44 o 
   5  -9  11       53.13       60.88     57.24 o 
   6  -9  11       93.13      -16.59     87.45 o 
   7  -9  11       80.20       47.43     55.80 o 
   8  -9  11       10.13      -39.71     94.41 o 
   9  -9  11       29.94      150.08     78.27 o 
 -11  -8  11      548.95      751.30    103.90 o 
 -10  -8  11      153.89      296.33    167.03 o 
  -9  -8  11        0.04      -45.48     66.22 o 
  -8  -8  11      207.64      249.30     77.41 o 
  -7  -8  11      881.77      885.61    101.62 o 
  -6  -8  11      194.86      341.95     80.11 o 
  -5  -8  11      120.19      139.34     58.92 o 
  -4  -8  11      123.45       97.56     58.80 o 
  -3  -8  11        0.58       13.34     34.93 o 
  -2  -8  11      403.51      389.92     46.82 o 
  -1  -8  11       75.94       69.59     38.14 o 
   0  -8  11       33.46       23.60     47.78 o 
   1  -8  11      183.00      144.17     41.06 o 
   2  -8  11      928.27      907.23     62.05 o 
   3  -8  11      646.78      569.83     52.32 o 
   4  -8  11       55.37       31.66     42.96 o 
   5  -8  11       64.19       41.14    106.51 o 
   6  -8  11      347.09      364.23     73.85 o 
   7  -8  11      129.56      139.81     63.17 o 
   8  -8  11      117.66        4.25     65.66 o 
   9  -8  11       49.24      -44.38    130.31 o 
 -12  -7  11       70.67      159.91    136.26 o 
 -11  -7  11        0.75      121.94    156.24 o 
 -10  -7  11        3.37       84.35     97.34 o 
  -9  -7  11       77.78       70.13     88.66 o 
  -8  -7  11      867.20      866.83    145.45 o 
  -7  -7  11      657.45      734.08     60.32 o 
  -6  -7  11      789.30      753.05     58.87 o 
  -5  -7  11       97.59       19.05     41.18 o 
  -4  -7  11      757.15      837.68    112.13 o 
  -3  -7  11     1088.54     1129.60     54.53 o 
  -2  -7  11     7971.22     7669.30    228.80 o 
  -1  -7  11      432.85      462.37     48.23 o 
   0  -7  11        1.95      -28.07     32.98 o 
   1  -7  11      250.12      255.95     42.61 o 
   2  -7  11     3775.45     3683.03    112.46 o 
   3  -7  11     1973.47     1866.20     67.67 o 
   4  -7  11     3634.05     3466.78    206.39 o 
   5  -7  11       25.01       -2.35     43.48 o 
   6  -7  11      258.20      227.58     54.63 o 
   7  -7  11      354.29      287.40     61.93 o 
   8  -7  11     1642.53     1593.97     85.40 o 
   9  -7  11      131.60      122.45    139.39 o 
  10  -7  11      139.76      105.70    140.60 o 
 -12  -6  11      523.10      747.86     87.06 o 
 -11  -6  11        1.12      -26.13     50.56 o 
 -10  -6  11        3.33        3.91     35.64 o 
  -9  -6  11      198.42       91.08     38.80 o 
  -8  -6  11      631.95      780.44     86.90 o 
  -7  -6  11       64.86       55.50     31.16 o 
  -6  -6  11      277.86      278.70     33.76 o 
  -5  -6  11       67.03       50.73     33.67 o 
  -4  -6  11       23.05      -27.84     38.71 o
[truncated: 106,152 more chars]
